# Supplementary material for: 3-(3-Cyano­phen­yl)-N-phenyl­oxirane-2-carboxamide
Source: Acta Crystallogr Sect E Struct Rep Online. 2010 Sep 25;66(Pt 10):o2628. doi: 10.1107/S1600536810037475 (PMC2983245; doi:10.1107/S1600536810037475)
Supplement: Supplementary file 2 [file e-66-o2628-Isup2.hkl]

#
# h,k,l, Fc-squared, Fo-squared, sigma(Fo-squared) and status flag
#
data_I
_shelx_title ' 091123 in P2(1)2(1)2(1)'
_shelx_refln_list_code          4
_shelx_F_calc_maximum      119.60
_exptl_crystal_F_000       552.00
_reflns_d_resolution_high  0.7277
 
loop_
 _symmetry_equiv_pos_as_xyz
 'x, y, z'
 '-x+1/2, -y, z+1/2'
 'x+1/2, -y+1/2, -z'
 '-x, y+1/2, -z+1/2'
 
_cell_length_a     5.4594
_cell_length_b    11.1409
_cell_length_c    21.8443
_cell_angle_alpha  90.000
_cell_angle_beta   90.000
_cell_angle_gamma  90.000
 
_shelx_F_squared_multiplier     1.000
 
loop_
 _refln_index_h
 _refln_index_k
 _refln_index_l
 _refln_F_squared_calc
 _refln_F_squared_meas
 _refln_F_squared_sigma
 _refln_observed_status
   2   0   0        3.34        6.36      3.88 o
   4   0   0       90.19       90.04      3.18 o
   6   0   0       64.74       76.89     10.08 o
   1   1   0      397.63      410.05      2.85 o
   2   1   0      299.29      275.93      2.39 o
   3   1   0        3.14        3.62      1.24 o
   4   1   0      194.38      193.01      4.93 o
   5   1   0        4.67        2.67      3.04 o
   6   1   0       20.90       19.94      6.23 o
   7   1   0        5.21        5.03      6.60 o
   0   2   0     1537.65     1607.84     11.14 o
   1   2   0     1116.94     1080.52      4.58 o
   2   2   0     1336.66     1361.35     14.90 o
   3   2   0      377.53      412.48      6.64 o
   4   2   0       34.60       37.81      2.37 o
   5   2   0       46.60       52.71      3.94 o
   6   2   0       20.15       24.94      6.18 o
   7   2   0        3.33        7.69      6.53 o
   1   3   0      887.91      922.94      8.19 o
   2   3   0       34.24       35.49      2.07 o
   3   3   0        4.70        3.44      1.92 o
   4   3   0       10.67       10.45      2.11 o
   5   3   0       72.75       65.45      4.56 o
   6   3   0        5.01        5.97      6.03 o
   7   3   0       30.54       28.46      6.95 o
   0   4   0     2455.14     2299.41     17.12 o
   1   4   0        1.69        2.44      2.40 o
   2   4   0     1101.94     1174.65     13.71 o
   3   4   0      184.54      215.57      3.79 o
   4   4   0        0.59        0.55      2.17 o
   5   4   0       77.27       84.07      4.90 o
   6   4   0        0.54        1.12      5.55 o
   7   4   0        0.02       -0.26      5.27 o
   1   5   0      890.19      871.36      7.78 o
   2   5   0      150.49      151.14      3.88 o
   3   5   0       22.36       25.79      2.62 o
   4   5   0        0.01        0.57      2.23 o
   5   5   0       18.46       13.26      3.76 o
   6   5   0        0.26        0.51      5.59 o
   7   5   0        0.22       -1.23      8.14 o
   0   6   0      733.24      758.34      6.64 o
   1   6   0       22.26       23.78      4.41 o
   2   6   0      157.93      149.97      5.76 o
   3   6   0       85.00       90.68      4.55 o
   4   6   0        2.20        6.29      2.53 o
   5   6   0        0.07        0.40      3.75 o
   6   6   0        3.64        4.28      5.65 o
   1   7   0      112.97      119.29      4.42 o
   2   7   0       13.12       16.27      3.72 o
   3   7   0      116.47      113.96      4.97 o
   4   7   0       16.04       16.46      5.93 o
   5   7   0        5.44        3.60      3.89 o
   6   7   0        4.67        4.61      4.28 o
   0   8   0      193.60      188.16     14.50 o
   1   8   0       40.61       44.16      3.87 o
   2   8   0      259.39      256.72      6.61 o
   3   8   0      405.89      390.19      6.52 o
   4   8   0       29.21       32.31      6.90 o
   5   8   0        1.28        0.14      6.52 o
   6   8   0       11.48        9.30      5.69 o
   1   9   0        0.39        2.38      3.47 o
   2   9   0      184.11      183.90      5.97 o
   3   9   0       44.51       55.34      4.44 o
   4   9   0       34.29       32.20      6.99 o
   5   9   0        9.00       13.98      6.08 o
   0  10   0      133.57      160.70     12.82 o
   1  10   0       49.98       40.59      6.92 o
   2  10   0      118.72      123.34      5.77 o
   3  10   0       71.69       74.69      5.03 o
   4  10   0        7.79        2.21      5.43 o
   5  10   0       43.93       54.33      6.89 o
   1  11   0      150.38      154.30      8.83 o
   2  11   0        0.00        0.39      6.20 o
   3  11   0       20.80       17.37      4.44 o
   4  11   0        9.21        4.93      5.75 o
   5  11   0       18.83       15.61      6.74 o
   0  12   0        0.30        9.90     10.45 o
   1  12   0        5.00       11.08      7.37 o
   2  12   0       77.22       73.90      8.44 o
   3  12   0       19.10       14.94      5.74 o
   4  12   0        5.96        5.75      6.08 o
   1  13   0       16.00       16.85      7.94 o
   2  13   0        0.85       -1.89      6.90 o
   3  13   0        1.30        2.46      8.80 o
   0  14   0        1.27       -3.82     10.54 o
   1  14   0        7.31        2.90      7.19 o
   2  14   0        3.76        7.99      8.20 o
   3  14   0        0.71       -2.72     11.82 o
   1  15   0        1.47        2.66      7.26 o
   1   0   1     4640.52     4123.23     36.82 o
   2   0   1       39.79       44.45      4.83 o
   3   0   1       82.29       77.64      2.66 o
   4   0   1      253.84      234.28      3.30 o
   5   0   1      227.53      226.28      8.69 o
   6   0   1       25.39       37.29      6.64 o
   7   0   1        1.62        4.86      6.11 o
   1   1   1     3798.10     3567.34     28.45 o
   2   1   1      748.66      789.41      3.63 o
   3   1   1      544.98      571.06      4.23 o
   4   1   1       10.81        9.95      1.10 o
   5   1   1      153.58      147.65      4.26 o
   6   1   1       76.39       72.09      5.17 o
   7   1   1        8.98        7.86      4.64 o
   0   2   1      783.67      803.71     14.20 o
   1   2   1     2394.69     2361.99      6.13 o
   2   2   1      221.67      226.11      1.99 o
   3   2   1       69.82       71.01      1.59 o
   4   2   1       47.83       48.52      1.82 o
   5   2   1       85.68       87.22      3.21 o
   6   2   1       21.89       22.81      4.48 o
   7   2   1        2.99        4.19      4.30 o
   0   3   1        7.71        9.01      1.66 o
   1   3   1      443.38      462.11      4.26 o
   2   3   1      205.54      206.36      2.11 o
   3   3   1      281.27      276.22      3.20 o
   4   3   1      193.75      183.28      3.55 o
   5   3   1      159.76      170.60      4.13 o
   6   3   1       22.49       25.11      4.47 o
   7   3   1        0.42        1.11      4.36 o
   0   4   1      234.21      245.76      3.35 o
   1   4   1      504.46      530.38      3.94 o
   2   4   1      602.81      618.58      6.17 o
   3   4   1      159.10      154.69      2.43 o
   4   4   1       10.00       10.48      1.53 o
   5   4   1       23.92       18.98      2.65 o
   6   4   1        9.80       10.99      4.26 o
   7   4   1        4.29        9.86      3.83 o
   0   5   1      640.89      656.53      4.37 o
   1   5   1      355.16      366.12      3.83 o
   2   5   1       16.23       15.75      1.37 o
   3   5   1      127.22      138.07      2.60 o
   4   5   1       54.78       57.21      2.47 o
   5   5   1        0.49        0.59      2.50 o
   6   5   1       15.61       12.48      3.50 o
   0   6   1      585.51      591.22      6.52 o
   1   6   1       52.32       61.48      2.78 o
   2   6   1      370.20      379.78      6.30 o
   3   6   1        2.80        5.57      1.71 o
   4   6   1      142.65      137.93      4.97 o
   5   6   1        6.28        8.85      2.43 o
   6   6   1        0.49       -0.20      3.30 o
   0   7   1      303.57      325.97     11.56 o
   1   7   1       64.82       61.84      2.86 o
   2   7   1      184.78      187.67      4.31 o
   3   7   1      202.58      201.92      4.05 o
   4   7   1        3.65        3.13      2.57 o
   5   7   1       15.04       17.11      2.92 o
   6   7   1        0.21        0.76      3.01 o
   0   8   1      113.89      112.55      3.89 o
   1   8   1      287.59      285.84      3.96 o
   2   8   1       71.73       70.34      3.42 o
   3   8   1       16.57       16.23      2.60 o
   4   8   1       75.06       73.33      4.21 o
   5   8   1        2.03        0.97      4.04 o
   6   8   1        0.28       -1.16      4.28 o
   0   9   1        2.08        4.06      6.22 o
   1   9   1      107.87      103.23      5.04 o
   2   9   1       31.41       29.13      3.19 o
   3   9   1        3.39        4.53      2.77 o
   4   9   1       21.70       27.00      4.61 o
   5   9   1       27.14       29.31      4.76 o
   0  10   1      127.29      136.40      8.19 o
   1  10   1       21.75       23.16      4.51 o
   2  10   1       26.27       29.50      3.22 o
   3  10   1      131.09      128.84      4.18 o
   4  10   1       32.94       37.11      4.25 o
   5  10   1        5.16       10.09      4.54 o
   0  11   1       25.26       25.58      6.91 o
   1  11   1       14.70       16.27      4.99 o
   2  11   1       34.56       29.40      4.98 o
   3  11   1       79.11       74.27      3.84 o
   4  11   1       38.51       39.09      4.55 o
   5  11   1       14.57       14.70      4.48 o
   0  12   1       61.50       64.15      8.27 o
   1  12   1       48.94       51.15      5.54 o
   2  12   1       25.44       28.91      5.15 o
   3  12   1       16.05       15.22      4.81 o
   4  12   1        1.74        3.81      4.19 o
   0  13   1       55.91       53.97     10.65 o
   1  13   1        5.96        4.82      5.51 o
   2  13   1        3.22        2.81      4.96 o
   3  13   1        7.91       12.31      4.85 o
   0  14   1        5.09        2.80      7.48 o
   1  14   1        6.91        8.86      5.19 o
   2  14   1       11.07       15.48      5.22 o
   3  14   1        3.99       12.51      8.19 o
   0  15   1        0.00        5.01      8.12 o
   1  15   1        3.00        2.58      5.70 o
   1   0   2      358.32      391.36      6.32 o
   2   0   2      293.59      296.84      2.76 o
   3   0   2       24.63       28.04      1.83 o
   4   0   2       49.98       51.68      2.16 o
   5   0   2      376.61      355.86      6.80 o
   6   0   2        5.09        3.33      6.06 o
   7   0   2        0.56       -2.18      5.37 o
   1   1   2     1535.78     1499.74      6.04 o
   2   1   2      168.37      174.82      1.89 o
   3   1   2        1.67        0.96      0.58 o
   4   1   2      157.39      147.82      2.43 o
   5   1   2      168.76      180.56      3.93 o
   6   1   2        4.74        5.68      4.39 o
   7   1   2        0.56        1.37      3.65 o
   0   2   2     2524.90     2377.27     35.51 o
   1   2   2     3071.75     2904.32     10.23 o
   2   2   2      402.45      417.18      2.63 o
   3   2   2      181.26      184.09      2.89 o
   4   2   2      162.33      163.41      3.13 o
   5   2   2      192.21      201.29      4.77 o
   6   2   2      102.31      109.13      5.57 o
   7   2   2        1.34        0.50      3.83 o
   0   3   2     1267.42     1233.68     14.08 o
   1   3   2      804.78      821.32      4.95 o
   2   3   2      590.14      651.47      3.32 o
   3   3   2       34.30       33.31      1.45 o
   4   3   2       12.22       10.20      1.91 o
   5   3   2      103.95      104.52      3.40 o
   6   3   2       35.34       28.75      4.27 o
   7   3   2        5.34        4.57      3.76 o
   0   4   2      855.77      918.37     22.09 o
   1   4   2       45.01       47.80      1.97 o
   2   4   2      388.50      421.88      2.88 o
   3   4   2      488.29      505.34      3.69 o
   4   4   2       48.42       48.71      2.38 o
   5   4   2        7.53        7.53      2.56 o
   6   4   2       21.54       19.67      3.67 o
   7   4   2        2.33        4.57      3.66 o
   0   5   2      664.90      655.21      6.83 o
   1   5   2      598.68      628.75      8.40 o
   2   5   2       34.84       36.33      1.58 o
   3   5   2        4.23        3.35      1.91 o
   4   5   2       30.90       31.44      2.74 o
   5   5   2       42.89       44.59      2.71 o
   6   5   2        0.47        3.13      2.93 o
   0   6   2      722.11      708.18      6.42 o
   1   6   2      486.38      473.37      4.97 o
   2   6   2      302.77      310.91      4.28 o
   3   6   2       14.28       12.05      1.97 o
   4   6   2       28.04       26.28      2.84 o
   5   6   2        9.96        6.93      2.46 o
   6   6   2        2.32        2.38      3.11 o
   0   7   2       68.63       60.60      2.28 o
   1   7   2      188.80      203.01      3.72 o
   2   7   2       49.97       52.57      3.06 o
   3   7   2       10.58       10.55      2.71 o
   4   7   2        9.24        8.67      2.76 o
   5   7   2       22.87       23.84      2.89 o
   6   7   2        8.05       11.04      4.07 o
   0   8   2      193.25      195.65      6.15 o
   1   8   2       48.70       50.59      3.08 o
   2   8   2      176.94      177.75      4.21 o
   3   8   2      138.05      137.76      3.62 o
   4   8   2       24.38       28.68      3.44 o
   5   8   2        5.43        5.77      3.89 o
   6   8   2       12.72       20.76      4.87 o
   0   9   2       80.85       77.21      7.29 o
   1   9   2       28.29       30.48      2.62 o
   2   9   2      177.10      181.89      4.50 o
   3   9   2       47.44       47.82      3.26 o
   4   9   2       31.12       34.27      3.71 o
   5   9   2        8.26        7.44      4.11 o
   0  10   2        6.90        9.54      6.24 o
   1  10   2        9.56       13.60      4.42 o
   2  10   2      180.96      182.60      4.20 o
   3  10   2       63.58       57.76      3.64 o
   4  10   2       13.73       10.14      4.55 o
   5  10   2       17.58       15.17      4.95 o
   0  11   2      158.96      172.45      9.28 o
   1  11   2       50.15       51.60      5.22 o
   2  11   2       20.63       21.64      4.45 o
   3  11   2        1.62        3.41      3.65 o
   4  11   2        3.73        4.52      4.12 o
   5  11   2        0.03        0.74      4.36 o
   0  12   2       22.26       26.14      7.46 o
   1  12   2       34.13       32.02      5.22 o
   2  12   2       39.73       40.59      4.82 o
   3  12   2        8.75        8.24      5.44 o
   4  12   2        0.28       -1.78      4.33 o
   0  13   2       18.16       15.52      7.47 o
   1  13   2        0.83        1.46      5.42 o
   2  13   2        1.95        3.25      4.46 o
   3  13   2       27.32       28.58      5.46 o
   0  14   2        5.25        6.93      8.10 o
   1  14   2        5.75        2.73      5.48 o
   2  14   2        5.93        5.53      5.00 o
   0  15   2        0.01        2.76      8.60 o
   1  15   2        1.34       -0.47      5.16 o
   1   0   3      973.10     1041.64     46.47 o
   2   0   3      339.93      344.81      2.79 o
   3   0   3       52.25       47.54      2.01 o
   4   0   3        4.19        3.31      1.34 o
   5   0   3       42.12       42.08      4.09 o
   6   0   3        0.70        3.66      5.64 o
   7   0   3        3.28        9.63      5.41 o
   0   1   3        6.99        4.74      2.30 o
   1   1   3     2380.03     2335.99     15.50 o
   2   1   3     1572.65     1578.11      9.88 o
   3   1   3        4.93        4.62      1.45 o
   4   1   3       10.08       14.32      1.86 o
   5   1   3       27.75       26.23      2.77 o
   6   1   3        3.14        5.78      3.84 o
   7   1   3        1.37       -0.39      3.91 o
   0   2   3    11862.14     9701.34    135.13 o
   1   2   3     5663.36     5348.09     61.98 o
   2   2   3      707.57      730.52      6.30 o
   3   2   3      547.53      577.41      4.32 o
   4   2   3        7.37        6.95      2.17 o
   5   2   3       13.42       14.24      3.08 o
   6   2   3        0.46        1.08      3.73 o
   7   2   3       18.73       24.43      4.10 o
   0   3   3     1161.09     1265.09      9.00 o
   1   3   3      853.07      841.50      3.32 o
   2   3   3      313.40      322.70      2.87 o
   3   3   3      223.95      237.93      3.28 o
   4   3   3      110.07      108.96      2.79 o
   5   3   3       20.35       19.20      2.35 o
   6   3   3       13.49       17.61      3.61 o
   7   3   3       15.37       14.47      3.96 o
   0   4   3       32.69       31.01      2.40 o
   1   4   3      333.47      342.77      4.10 o
   2   4   3       76.31       87.18      1.74 o
   3   4   3      138.09      141.84      2.70 o
   4   4   3       22.00       16.79      2.19 o
   5   4   3       35.82       34.53      2.62 o
   6   4   3       28.35       27.18      3.59 o
   7   4   3        1.76        5.64      4.35 o
   0   5   3       28.19       28.79      2.43 o
   1   5   3       62.63       64.75      2.58 o
   2   5   3       89.17       80.48      1.94 o
   3   5   3      164.80      163.77      3.11 o
   4   5   3       94.06       89.60      2.90 o
   5   5   3        6.87        6.32      2.21 o
   6   5   3        6.16       10.42      3.08 o
   0   6   3     1112.51     1073.98     10.56 o
   1   6   3       24.59       22.15      2.44 o
   2   6   3      157.93      169.93      3.59 o
   3   6   3      155.01      154.18      3.00 o
   4   6   3      118.77      112.45      3.05 o
   5   6   3       55.05       51.40      3.13 o
   6   6   3       10.39       19.48      3.91 o
   0   7   3      970.71      969.22      9.29 o
   1   7   3      118.26      129.08      3.43 o
   2   7   3       63.50       64.11      2.97 o
   3   7   3       59.04       59.73      3.19 o
   4   7   3       20.05       19.72      2.85 o
   5   7   3       25.08       28.57      2.92 o
   6   7   3        2.65        2.96      4.10 o
   0   8   3       58.40       54.51      2.47 o
   1   8   3       75.97       72.65      3.35 o
   2   8   3       87.39       80.34      3.39 o
   3   8   3       19.58       18.11      2.96 o
   4   8   3       25.46       32.40      3.47 o
   5   8   3       20.42       16.52      4.25 o
   6   8   3        4.14        2.58      4.42 o
   0   9   3       43.93       53.84      6.62 o
   1   9   3       13.08       10.57      2.97 o
   2   9   3       11.86        9.24      2.88 o
   3   9   3      202.98      212.53      4.44 o
   4   9   3       23.69       26.80      3.65 o
   5   9   3        0.74        2.04      4.58 o
   0  10   3       89.33       99.91      7.73 o
   1  10   3       55.43       54.41      3.41 o
   2  10   3       15.23       12.29      3.18 o
   3  10   3       28.92       26.13      3.60 o
   4  10   3       11.37       10.08      3.78 o
   5  10   3        5.92        3.91      4.58 o
   0  11   3        0.16       -1.34      6.46 o
   1  11   3       38.54       32.59      5.15 o
   2  11   3       12.79       15.48      4.45 o
   3  11   3        0.52        2.45      3.47 o
   4  11   3       11.40       10.77      4.53 o
   5  11   3        3.86        4.51      4.45 o
   0  12   3       36.81       32.78     10.15 o
   1  12   3       18.84       23.37      5.12 o
   2  12   3       14.47       14.86      4.49 o
   3  12   3       14.20       18.58      5.32 o
   4  12   3       10.62       10.36      5.00 o
   0  13   3        1.10        4.69      7.02 o
   1  13   3        6.71       11.80      5.46 o
   2  13   3        0.27        0.15      4.64 o
   3  13   3        2.32        3.59      5.44 o
   0  14   3        3.32        7.56      8.24 o
   1  14   3        7.61        5.96      5.09 o
   2  14   3        6.98        6.08      4.75 o
   0  15   3        1.21        3.70      6.04 o
   1  15   3        2.74        2.51      5.00 o
   0   0   4     2680.80     2429.99     42.76 o
   1   0   4     6111.78     5650.76    105.38 o
   2   0   4      211.12      196.69      1.91 o
   3   0   4       13.52       12.53      1.09 o
   4   0   4      368.40      387.20      6.71 o
   5   0   4       32.99       33.21      3.94 o
   6   0   4       12.84       17.68      5.21 o
   7   0   4       13.99       11.37      5.30 o
   0   1   4      367.34      366.52      3.85 o
   1   1   4     2638.12     2584.91      8.07 o
   2   1   4       27.25       28.21      1.50 o
   3   1   4      103.82      117.36      3.47 o
   4   1   4      103.35       99.11      2.36 o
   5   1   4       99.03      101.42      3.06 o
   6   1   4       33.32       33.47      3.85 o
   7   1   4       12.50       13.79      4.08 o
   0   2   4    14304.45    12611.92    435.19 o
   1   2   4     3963.99     3852.12     25.34 o
   2   2   4       17.90       19.00      1.34 o
   3   2   4      379.37      404.58      3.78 o
   4   2   4       94.83       93.88      3.20 o
   5   2   4       28.98       33.72      2.96 o
   6   2   4       15.51       21.33      3.70 o
   7   2   4        4.79        3.71      3.64 o
   0   3   4     1319.56     1312.79     20.96 o
   1   3   4      339.33      324.90      2.58 o
   2   3   4      197.26      197.28      2.20 o
   3   3   4      392.43      420.70      4.23 o
   4   3   4       84.40       84.14      3.03 o
   5   3   4       23.02       22.10      2.56 o
   6   3   4        2.45        0.24      3.20 o
   7   3   4       18.21       20.86      3.95 o
   0   4   4       39.64       33.17      2.32 o
   1   4   4     1027.33     1033.44      5.63 o
   2   4   4      195.63      202.04      2.27 o
   3   4   4       39.31       47.72      2.17 o
   4   4   4        1.90        4.11      2.00 o
   5   4   4       70.31       66.57      2.80 o
   6   4   4       19.58       23.55      3.08 o
   7   4   4        5.08        8.40      4.39 o
   0   5   4     2876.91     2948.99     29.99 o
   1   5   4      268.58      246.88      3.42 o
   2   5   4       71.37       72.95      2.10 o
   3   5   4       52.57       49.71      1.85 o
   4   5   4       31.43       29.66      2.11 o
   5   5   4        6.66        6.38      2.25 o
   6   5   4        3.04        3.55      2.96 o
   0   6   4        1.90        0.71      2.56 o
   1   6   4       69.31       72.61      2.41 o
   2   6   4       38.55       40.13      2.44 o
   3   6   4      116.06      113.60      2.60 o
   4   6   4       35.33       33.30      2.40 o
   5   6   4        2.79        1.26      2.45 o
   6   6   4        6.80        6.49      4.48 o
   0   7   4        0.48        1.11      3.70 o
   1   7   4       38.03       39.99      2.51 o
   2   7   4       36.59       41.47      2.83 o
   3   7   4       10.18        7.82      2.63 o
   4   7   4       28.98       23.20      2.93 o
   5   7   4        7.49        6.87      3.10 o
   6   7   4        0.76        2.24      3.95 o
   0   8   4       77.47       85.46      5.27 o
   1   8   4       21.95       21.47      2.98 o
   2   8   4      158.09      163.38      4.20 o
   3   8   4       34.35       35.26      3.13 o
   4   8   4       23.10       19.59      3.41 o
   5   8   4        5.04        9.36      4.10 o
   6   8   4        3.03        4.80      5.20 o
   0   9   4        6.84        6.06      4.76 o
   1   9   4      131.05      123.83      4.73 o
   2   9   4       69.24       82.18      3.68 o
   3   9   4       10.48       15.46      3.87 o
   4   9   4       15.91       10.09      3.42 o
   5   9   4        8.57        6.68      4.61 o
   0  10   4        6.84        5.64      6.55 o
   1  10   4       32.79       30.81      3.47 o
   2  10   4        4.44        7.40      3.01 o
   3  10   4        6.84        7.32      3.50 o
   4  10   4       21.60       20.92      3.93 o
   5  10   4        3.90        3.97      4.51 o
   0  11   4       80.13       84.54      8.29 o
   1  11   4       41.92       42.58      4.22 o
   2  11   4       35.08       36.30      3.51 o
   3  11   4       29.72       31.07      3.90 o
   4  11   4       18.17       15.37      4.28 o
   5  11   4       12.20       13.95      4.98 o
   0  12   4       34.75       20.80      7.76 o
   1  12   4        0.24        1.42      4.37 o
   2  12   4       43.95       49.05      4.97 o
   3  12   4        9.87       12.85      5.28 o
   4  12   4        6.04        6.41      4.72 o
   0  13   4        0.57       -1.20      6.74 o
   1  13   4       40.62       43.26      5.04 o
   2  13   4       10.60        8.41      4.94 o
   3  13   4        6.28       11.67      5.34 o
   0  14   4        0.22        6.14      6.61 o
   1  14   4        2.11        3.38      5.06 o
   2  14   4       23.75       26.41      5.33 o
   0  15   4        5.60        5.08      6.48 o
   1  15   4        0.78        1.16      4.60 o
   1   0   5     3580.11     3367.55     45.80 o
   2   0   5      799.76      829.08      7.01 o
   3   0   5      709.12      744.51     12.12 o
   4   0   5       29.73       36.44      3.53 o
   5   0   5        3.69        6.16      3.51 o
   6   0   5       12.70       10.80      5.09 o
   7   0   5        0.83        4.57      5.26 o
   0   1   5       45.91       42.13      2.34 o
   1   1   5     3248.33     3145.47     23.71 o
   2   1   5      601.78      619.68      4.54 o
   3   1   5      150.99      158.79      2.34 o
   4   1   5      385.77      370.57      4.98 o
   5   1   5      120.32      129.31      3.37 o
   6   1   5       16.94       15.95      3.40 o
   7   1   5       17.01       17.35      4.00 o
   0   2   5     6642.67     6210.95     81.34 o
   1   2   5     1555.66     1593.49      7.28 o
   2   2   5      699.98      743.88      4.79 o
   3   2   5      162.34      157.02      3.16 o
   4   2   5      226.92      228.22      3.91 o
   5   2   5      108.73      114.16      3.46 o
   6   2   5       22.60       19.78      3.55 o
   7   2   5        1.11        2.05      3.61 o
   0   3   5     1739.93     1684.90     21.74 o
   1   3   5       77.02       77.84      1.77 o
   2   3   5      290.01      300.58      3.43 o
   3   3   5       62.70       60.73      2.48 o
   4   3   5      187.56      188.52      3.79 o
   5   3   5       16.43       17.70      2.25 o
   6   3   5       15.62       16.95      3.06 o
   7   3   5        1.34        2.17      4.50 o
   0   4   5      279.26      287.72      8.54 o
   1   4   5       13.70       12.30      1.51 o
   2   4   5      378.87      368.06      3.00 o
   3   4   5       33.18       30.94      2.02 o
   4   4   5       15.84       14.22      1.97 o
   5   4   5        2.94        3.54      2.17 o
   6   4   5       39.72       43.90      3.35 o
   7   4   5       11.92       11.82      4.74 o
   0   5   5     1115.43     1202.93     10.56 o
   1   5   5      285.40      314.31      3.83 o
   2   5   5      104.19      103.22      2.41 o
   3   5   5       70.94       62.77      1.83 o
   4   5   5       11.33       11.41      1.95 o
   5   5   5       10.45       13.73      2.35 o
   6   5   5        6.27        8.45      3.75 o
   0   6   5        3.40        5.78      3.47 o
   1   6   5      292.92      281.96      3.58 o
   2   6   5       16.73       16.56      2.38 o
   3   6   5      424.59      399.69      4.17 o
   4   6   5       29.92       28.18      2.40 o
   5   6   5       77.88       81.19      4.03 o
   6   6   5       11.57        7.89      4.71 o
   0   7   5        4.52        8.97      4.13 o
   1   7   5      211.74      209.92      3.53 o
   2   7   5        9.07        9.03      2.62 o
   3   7   5       76.06       69.83      4.15 o
   4   7   5       55.11       57.09      3.61 o
   5   7   5       16.24       13.54      3.17 o
   6   7   5        4.48        4.09      4.06 o
   0   8   5       32.18       36.36      4.96 o
   1   8   5       48.70       50.96      2.97 o
   2   8   5      120.48      114.41      3.71 o
   3   8   5      164.27      161.64      5.04 o
   4   8   5       36.78       38.90      4.17 o
   5   8   5        3.53        5.01      3.86 o
   6   8   5        0.40        5.78      4.71 o
   0   9   5        2.74        5.65      5.27 o
   1   9   5      219.12      231.86      4.52 o
   2   9   5      278.17      289.87      4.95 o
   3   9   5       46.38       48.18      4.26 o
   4   9   5       27.47       26.27      3.97 o
   5   9   5        4.84        6.80      4.25 o
   0  10   5       98.45       86.75      5.94 o
   1  10   5       77.05       72.36      3.56 o
   2  10   5       95.50       85.47      3.79 o
   3  10   5       26.27       23.83      4.19 o
   4  10   5       21.35       21.07      4.41 o
   5  10   5        8.51        2.30      4.72 o
   0  11   5        9.91       13.33      6.48 o
   1  11   5        5.69        4.67      3.80 o
   2  11   5        1.79        0.28      3.22 o
   3  11   5       38.01       39.08      4.61 o
   4  11   5       59.62       72.85      5.11 o
   5  11   5        5.96        6.66      7.49 o
   0  12   5        2.87        3.07      5.59 o
   1  12   5       42.68       41.81      4.97 o
   2  12   5        1.31        6.07      4.00 o
   3  12   5        7.84        7.38      4.54 o
   4  12   5        7.93       12.46      5.10 o
   0  13   5       17.47       20.24      5.91 o
   1  13   5        6.93        5.16      4.61 o
   2  13   5        5.36        6.98      4.85 o
   3  13   5        1.39        2.50      5.40 o
   0  14   5       25.36       30.30      6.30 o
   1  14   5        0.31        2.85      4.59 o
   2  14   5        8.83        6.05      4.72 o
   0  15   5        0.16        5.70      6.74 o
   0   0   6      227.76      239.91      5.04 o
   1   0   6      206.99      206.40      6.01 o
   2   0   6     1171.12     1193.82     13.37 o
   3   0   6        9.60       10.42      1.62 o
   4   0   6      175.34      171.04      4.74 o
   5   0   6       14.73       10.41      3.54 o
   6   0   6        3.75        7.14      4.76 o
   7   0   6       17.63       16.29      5.47 o
   0   1   6       10.01        6.23      1.81 o
   1   1   6     2179.88     2168.92     19.08 o
   2   1   6      130.44      131.55      3.06 o
   3   1   6      226.09      234.31      3.54 o
   4   1   6      185.06      189.45      2.53 o
   5   1   6      151.88      147.20      3.58 o
   6   1   6        0.99        4.63      3.32 o
   7   1   6        8.39       10.35      3.70 o
   0   2   6      695.59      740.68      6.55 o
   1   2   6      310.84      296.31      6.66 o
   2   2   6      482.88      498.63      3.35 o
   3   2   6       22.67       28.61      2.20 o
   4   2   6        2.99        4.09      1.78 o
   5   2   6      103.81       97.85      3.39 o
   6   2   6        0.09        0.03      2.84 o
   7   2   6        2.28        1.36      4.49 o
   0   3   6      879.93      906.61     20.33 o
   1   3   6     1470.78     1496.05     10.70 o
   2   3   6      558.52      602.79      3.34 o
   3   3   6       31.54       25.43      2.26 o
   4   3   6        4.16        5.68      2.09 o
   5   3   6       69.91       65.09      2.74 o
   6   3   6       22.86       25.13      3.17 o
   7   3   6        4.96        4.99      4.16 o
   0   4   6     2047.35     2089.49     18.56 o
   1   4   6     1083.39     1136.31      7.52 o
   2   4   6      123.82      124.69      2.16 o
   3   4   6       43.67       42.97      2.22 o
   4   4   6      215.56      227.61      3.59 o
   5   4   6       46.45       48.51      2.66 o
   6   4   6       48.73       47.18      4.22 o
   0   5   6      882.86      866.15      9.87 o
   1   5   6      313.70      336.29      3.66 o
   2   5   6       41.14       48.54      2.00 o
   3   5   6       37.30       36.61      2.02 o
   4   5   6       96.30       93.86      2.64 o
   5   5   6       13.66       13.00      2.44 o
   6   5   6        5.50        9.18      3.67 o
   0   6   6      106.04      113.38      4.43 o
   1   6   6       29.74       22.04      1.99 o
   2   6   6       39.81       39.78      2.22 o
   3   6   6       40.16       37.12      2.47 o
   4   6   6      108.93      114.71      3.31 o
   5   6   6       39.79       37.11      3.49 o
   6   6   6        8.54        3.69      4.50 o
   0   7   6        6.22        7.35      3.39 o
   1   7   6       52.76       54.71      2.56 o
   2   7   6      185.93      189.45      3.88 o
   3   7   6       22.91       18.54      3.56 o
   4   7   6       24.62       23.49      3.40 o
   5   7   6       12.98        8.60      3.35 o
   6   7   6        0.22        3.32      4.68 o
   0   8   6        0.43        0.68      3.97 o
   1   8   6      128.21      118.94      3.45 o
   2   8   6      218.21      213.24      4.35 o
   3   8   6       42.50       49.41      4.11 o
   4   8   6       44.52       37.52      4.10 o
   5   8   6       16.02       11.59      3.72 o
   6   8   6        4.06        5.98      5.28 o
   0   9   6        0.00        2.01      4.07 o
   1   9   6      347.10      360.54      4.97 o
   2   9   6      219.33      215.04      4.60 o
   3   9   6       14.50       12.45      3.92 o
   4   9   6       41.04       41.90      4.33 o
   5   9   6        7.09        7.94      4.54 o
   0  10   6       24.40       17.31      4.57 o
   1  10   6        3.50        7.61      3.02 o
   2  10   6        3.55        3.00      3.09 o
   3  10   6       36.96       35.88      4.38 o
   4  10   6        9.03        7.91      4.17 o
   5  10   6        1.23       -0.25      4.70 o
   0  11   6       14.00       10.41      4.70 o
   1  11   6        9.79       11.74      3.65 o
   2  11   6        2.48        5.23      3.24 o
   3  11   6        1.70        4.77      4.18 o
   4  11   6        1.13        0.28      4.53 o
   0  12   6       29.48       31.44      5.85 o
   1  12   6        9.54       12.11      3.74 o
   2  12   6       19.71       21.82      4.02 o
   3  12   6       48.04       47.83      6.03 o
   4  12   6        1.47        3.40      4.61 o
   0  13   6       10.31        8.50      5.92 o
   1  13   6       15.08       14.74      4.25 o
   2  13   6        0.91        0.70      4.60 o
   3  13   6       15.91       15.75      5.77 o
   0  14   6        4.63        8.77      6.67 o
   1  14   6        8.90        9.99      4.34 o
   2  14   6       23.99       27.31      5.22 o
   0  15   6       10.35       18.14      8.81 o
   1   0   7       13.86       11.56      2.44 o
   2   0   7      171.79      171.32      3.14 o
   3   0   7     1526.82     1583.45     11.76 o
   4   0   7        5.28        3.79      3.30 o
   5   0   7       80.06       79.14      4.51 o
   6   0   7        7.68        9.38      4.69 o
   7   0   7        0.00       -4.13      5.62 o
   0   1   7     1322.42     1337.69      7.96 o
   1   1   7      665.71      627.20      5.49 o
   2   1   7      107.96      129.64      1.79 o
   3   1   7       16.17       13.33      1.60 o
   4   1   7      301.64      310.43      3.94 o
   5   1   7       45.63       39.52      2.77 o
   6   1   7        2.72        4.40      3.33 o
   7   1   7        3.99        6.87      3.85 o
   0   2   7     1585.60     1504.39      9.72 o
   1   2   7     1154.06     1190.77      6.23 o
   2   2   7     1319.51     1312.61      7.91 o
   3   2   7      124.69      129.49      3.00 o
   4   2   7       61.55       65.44      2.28 o
   5   2   7       27.86       26.79      2.77 o
   6   2   7       20.06       23.04      3.17 o
   7   2   7        1.06        0.82      4.26 o
   0   3   7     2427.55     2402.47     25.93 o
   1   3   7      386.22      381.23      4.81 o
   2   3   7      648.48      684.44      3.95 o
   3   3   7       37.67       34.98      2.10 o
   4   3   7       11.01       12.12      2.12 o
   5   3   7       37.27       36.75      3.09 o
   6   3   7       16.83       17.28      3.23 o
   7   3   7       15.01       16.61      4.56 o
   0   4   7      207.00      205.25      5.34 o
   1   4   7     1562.59     1584.99      8.72 o
   2   4   7      461.74      433.81      3.93 o
   3   4   7      108.61      110.14      2.66 o
   4   4   7      134.31      132.96      4.64 o
   5   4   7      140.20      133.53      3.36 o
   6   4   7        1.32        4.19      3.34 o
   0   5   7       30.94       45.21      3.31 o
   1   5   7       71.98       71.40      2.13 o
   2   5   7      124.88      124.84      2.51 o
   3   5   7       12.69       12.57      2.34 o
   4   5   7        5.91        7.62      1.99 o
   5   5   7       59.05       51.38      3.20 o
   6   5   7        2.73        5.74      4.47 o
   0   6   7       97.77       97.45      3.92 o
   1   6   7      153.61      147.02      2.82 o
   2   6   7      167.15      161.64      3.30 o
   3   6   7       29.74       25.47      2.45 o
   4   6   7       99.11      102.69      3.26 o
   5   6   7       27.55       25.15      3.04 o
   6   6   7       27.09       31.95      5.53 o
   0   7   7      154.72      165.56      5.00 o
   1   7   7      207.68      198.06      3.40 o
   2   7   7      273.70      267.34      3.94 o
   3   7   7      195.36      190.11      5.16 o
   4   7   7       48.70       43.27      3.62 o
   5   7   7        7.90        7.42      3.41 o
   6   7   7        2.03        3.58      5.14 o
   0   8   7      165.85      147.99      5.15 o
   1   8   7      121.14      121.93      3.25 o
   2   8   7      238.96      237.17      4.06 o
   3   8   7       96.88       91.37      4.58 o
   4   8   7       20.44       16.00      4.03 o
   5   8   7        7.01        5.37      3.73 o
   6   8   7       10.32       12.91      5.87 o
   0   9   7        0.84        0.59      4.27 o
   1   9   7       62.02       54.77      2.98 o
   2   9   7      104.57      102.09      3.41 o
   3   9   7       40.32       39.39      4.28 o
   4   9   7        0.08        1.58      3.93 o
   5   9   7        2.27        4.88      3.93 o
   0  10   7      273.57      302.16      7.34 o
   1  10   7       69.38       70.26      3.22 o
   2  10   7       48.44       48.55      3.18 o
   3  10   7        5.88        5.40      3.93 o
   4  10   7       11.92       14.92      4.38 o
   5  10   7        5.23        8.62      4.22 o
   0  11   7        0.06        1.84      4.58 o
   1  11   7        4.12        3.68      3.52 o
   2  11   7       34.30       35.58      3.24 o
   3  11   7        4.47       10.57      4.31 o
   4  11   7        7.17        8.87      4.71 o
   0  12   7       13.98       17.95      5.69 o
   1  12   7        7.68        7.89      3.70 o
   2  12   7        7.97        6.79      3.95 o
   3  12   7        3.18        2.60      4.20 o
   4  12   7        8.48       10.86      4.81 o
   0  13   7       20.55       20.28      6.06 o
   1  13   7        2.44        4.08      4.32 o
   2  13   7        9.93        8.90      4.38 o
   3  13   7        1.00        5.85      5.92 o
   0  14   7       12.11        8.04      6.16 o
   1  14   7        4.43        2.43      4.32 o
   2  14   7        8.21       10.53      5.98 o
   0   0   8      442.83      439.85      8.53 o
   1   0   8     2115.22     2063.43     11.55 o
   2   0   8       21.46       24.77      2.24 o
   3   0   8      146.50      170.70      5.26 o
   4   0   8       13.31       11.00      4.03 o
   5   0   8       42.82       43.55      3.96 o
   6   0   8        7.24       16.97      5.00 o
   7   0   8        4.98        8.69      4.91 o
   0   1   8        0.00        1.97      2.13 o
   1   1   8      210.01      221.80      3.62 o
   2   1   8       59.19       59.87      1.77 o
   3   1   8      266.25      266.50      3.83 o
   4   1   8      141.59      138.88      2.72 o
   5   1   8      122.29      118.76      3.37 o
   6   1   8       13.31       18.08      3.53 o
   7   1   8        2.96        5.94      4.06 o
   0   2   8        1.13        2.64      2.47 o
   1   2   8      203.99      186.69      3.36 o
   2   2   8      274.84      279.57      2.84 o
   3   2   8      142.51      135.66      2.66 o
   4   2   8      109.71      103.26      2.40 o
   5   2   8       10.46       10.76      2.58 o
   6   2   8        4.53        7.62      2.98 o
   7   2   8        0.34       -3.03      4.55 o
   0   3   8      723.94      759.66      7.71 o
   1   3   8      283.97      288.04      4.26 o
   2   3   8      384.35      388.33      3.02 o
   3   3   8       18.96       16.64      1.85 o
   4   3   8      118.72      111.38      2.93 o
   5   3   8       10.70        9.64      2.56 o
   6   3   8        3.12        1.90      3.17 o
   0   4   8     1983.04     1999.41     27.84 o
   1   4   8      997.30      961.68      5.26 o
   2   4   8       47.76       41.69      1.78 o
   3   4   8       15.48       12.49      1.80 o
   4   4   8      181.70      187.78      3.50 o
   5   4   8       13.46       13.98      2.78 o
   6   4   8       23.37       19.31      3.66 o
   0   5   8        0.10        0.09      3.01 o
   1   5   8      223.02      222.08      3.31 o
   2   5   8      106.12      103.92      2.47 o
   3   5   8      161.56      156.54      4.12 o
   4   5   8      188.85      187.30      3.99 o
   5   5   8       12.21       12.30      2.74 o
   6   5   8        2.36        3.57      4.95 o
   0   6   8       43.33       50.19      3.53 o
   1   6   8      125.09      125.33      2.82 o
   2   6   8       53.83       56.04      2.46 o
   3   6   8       74.65       65.85      3.63 o
   4   6   8       41.16       35.71      2.87 o
   5   6   8       14.62       14.59      2.89 o
   6   6   8        1.32        2.83      4.86 o
   0   7   8       11.49       15.84      3.63 o
   1   7   8      303.49      297.02      3.88 o
   2   7   8       77.95       71.16      2.87 o
   3   7   8      176.52      168.35      5.17 o
   4   7   8        1.18        1.67      3.43 o
   5   7   8       18.31       20.59      3.21 o
   6   7   8        7.23        9.00      5.08 o
   0   8   8       42.81       44.34      4.45 o
   1   8   8        8.33        7.15      2.53 o
   2   8   8       10.50        9.87      2.58 o
   3   8   8      103.80       93.29      4.67 o
   4   8   8       23.05       26.62      4.12 o
   5   8   8        5.16        7.19      3.76 o
   0   9   8        0.00       -0.67      3.88 o
   1   9   8      114.95      113.49      3.36 o
   2   9   8       32.27       30.79      2.80 o
   3   9   8        0.53        4.59      3.85 o
   4   9   8       15.73       18.17      4.26 o
   5   9   8        0.16        0.54      3.99 o
   0  10   8        9.59        8.03      4.52 o
   1  10   8       18.66       19.58      2.81 o
   2  10   8       46.64       43.30      3.15 o
   3  10   8        0.37        1.18      4.24 o
   4  10   8        5.54       11.27      4.54 o
   5  10   8        1.08        1.69      4.29 o
   0  11   8        0.72        0.80      4.52 o
   1  11   8       26.07       25.46      3.63 o
   2  11   8        0.39       -1.01      3.18 o
   3  11   8        4.70        6.43      4.18 o
   4  11   8        0.50        2.84      4.54 o
   0  12   8        0.38        2.17      4.92 o
   1  12   8        3.25        1.94      3.66 o
   2  12   8        3.87        4.80      3.85 o
   3  12   8        1.20        0.78      4.58 o
   4  12   8        4.03        7.64      4.58 o
   0  13   8        4.41        3.28      5.90 o
   1  13   8        2.19        0.47      4.06 o
   2  13   8        0.36        4.89      4.25 o
   3  13   8       16.23       20.48      5.73 o
   0  14   8        0.05        0.65      6.67 o
   1  14   8        8.21       12.36      4.73 o
   2  14   8       12.38       19.87      5.97 o
   1   0   9        5.37        6.86      2.68 o
   2   0   9      235.34      264.52      4.34 o
   3   0   9        3.72        4.58      1.68 o
   4   0   9      300.85      275.77      7.00 o
   5   0   9        4.59        5.58      3.50 o
   6   0   9        0.32        2.96      3.61 o
   7   0   9        1.67       -2.69      7.82 o
   0   1   9        0.99       -0.06      1.97 o
   1   1   9      403.29      402.22      6.33 o
   2   1   9       12.01        9.71      1.51 o
   3   1   9       86.85       73.79      2.35 o
   4   1   9       99.37      102.43      2.50 o
   5   1   9       16.09       18.40      2.61 o
   6   1   9       23.22       22.33      3.47 o
   7   1   9       11.19       12.97      4.25 o
   0   2   9     3927.46     3615.79     17.30 o
   1   2   9      396.43      404.66      4.33 o
   2   2   9      468.82      491.09      4.79 o
   3   2   9      123.90      120.42      3.17 o
   4   2   9      135.41      132.22      2.58 o
   5   2   9        3.30        7.12      2.61 o
   6   2   9        0.52       -0.62      3.53 o
   0   3   9       69.44       77.44      3.35 o
   1   3   9      108.66      108.54      4.05 o
   2   3   9      848.29      812.62      6.44 o
   3   3   9       41.31       40.95      1.90 o
   4   3   9       12.24       10.96      1.99 o
   5   3   9       37.70       34.88      3.36 o
   6   3   9        7.73        8.85      3.55 o
   0   4   9       18.51       14.05      2.06 o
   1   4   9       48.71       43.48      3.13 o
   2   4   9      131.92      122.53      2.73 o
   3   4   9       20.65       20.24      1.63 o
   4   4   9       42.35       43.32      3.04 o
   5   4   9       30.36       31.20      3.44 o
   6   4   9        1.20       -1.25      3.56 o
   0   5   9      297.80      320.98      7.88 o
   1   5   9       99.44      102.03      2.81 o
   2   5   9      376.63      370.28      4.28 o
   3   5   9       21.34       22.24      3.29 o
   4   5   9       29.52       27.71      2.80 o
   5   5   9        9.36        9.91      2.82 o
   6   5   9       13.82       10.32      4.69 o
   0   6   9        2.60        2.21      3.34 o
   1   6   9       54.42       56.25      2.43 o
   2   6   9       42.48       45.15      2.49 o
   3   6   9      663.18      668.50      8.44 o
   4   6   9       82.95       74.42      3.26 o
   5   6   9       30.48       34.23      3.64 o
   6   6   9        1.26        2.10      4.90 o
   0   7   9       52.96       57.28      4.13 o
   1   7   9      136.02      137.46      3.23 o
   2   7   9      354.76      354.59      4.44 o
   3   7   9       21.52       27.90      3.92 o
   4   7   9       10.27        6.00      3.78 o
   5   7   9       19.90       23.62      3.27 o
   6   7   9        6.27        4.07      4.99 o
   0   8   9       86.28       92.43      4.80 o
   1   8   9       23.26       23.17      2.75 o
   2   8   9       91.73       81.12      3.14 o
   3   8   9        1.06        1.25      3.74 o
   4   8   9       20.05       17.41      3.68 o
   5   8   9       10.87       15.69      3.72 o
   0   9   9       65.43       65.57      4.81 o
   1   9   9        3.70        3.61      2.55 o
   2   9   9        6.16        6.59      2.65 o
   3   9   9       10.34        8.99      4.06 o
   4   9   9        5.31        6.58      3.78 o
   5   9   9        1.38        5.74      4.01 o
   0  10   9        9.63       18.80      4.52 o
   1  10   9       48.38       49.07      3.52 o
   2  10   9       42.93       43.14      3.52 o
   3  10   9        1.91       -0.50      4.21 o
   4  10   9        5.05        6.87      4.31 o
   5  10   9        2.89        7.47      4.37 o
   0  11   9        1.87        2.57      4.75 o
   1  11   9       45.55       42.02      3.61 o
   2  11   9        0.46        2.93      3.20 o
   3  11   9       13.54       19.03      4.44 o
   4  11   9       20.77       17.74      4.82 o
   0  12   9       25.77       26.74      5.09 o
   1  12   9        3.31        3.01      3.50 o
   2  12   9        4.92        1.49      3.99 o
   3  12   9        7.85        3.41      4.64 o
   4  12   9        1.30        1.52      4.61 o
   0  13   9        4.22       12.57      6.29 o
   1  13   9        1.90        4.88      3.90 o
   2  13   9        0.55        3.08      4.70 o
   3  13   9        0.71       -2.77      5.97 o
   0  14   9        4.65        2.36      6.25 o
   1  14   9       12.78       16.05      4.42 o
   2  14   9       21.37       23.03      5.90 o
   0   0  10      127.24      148.40      7.80 o
   1   0  10      119.41      134.26      4.31 o
   2   0  10       36.92       33.53      2.56 o
   3   0  10      110.85      102.46      2.95 o
   4   0  10       10.98        8.16      4.26 o
   5   0  10       30.50       32.24      3.57 o
   6   0  10       29.52       31.20      4.28 o
   0   1  10       67.11       60.68      2.77 o
   1   1  10      543.67      591.48      8.33 o
   2   1  10       65.59       65.61      2.00 o
   3   1  10       65.69       64.80      2.40 o
   4   1  10      227.38      225.18      3.90 o
   5   1  10       57.57       58.65      3.22 o
   6   1  10        1.37        3.51      2.96 o
   0   2  10      108.43      114.80      3.00 o
   1   2  10      710.24      745.66      8.67 o
   2   2  10      111.68      102.94      1.89 o
   3   2  10       50.38       45.94      2.12 o
   4   2  10       47.06       44.01      2.77 o
   5   2  10       35.14       31.80      2.87 o
   6   2  10        6.45        9.28      3.61 o
   0   3  10      156.02      146.27      4.19 o
   1   3  10      472.92      471.25      6.46 o
   2   3  10      536.65      513.28      5.14 o
   3   3  10       40.40       42.05      1.84 o
   4   3  10       18.70       18.25      2.04 o
   5   3  10        5.04        7.28      3.16 o
   6   3  10        9.34       13.76      3.82 o
   0   4  10      186.61      167.36      4.56 o
   1   4  10      376.44      408.27     10.35 o
   2   4  10      200.63      180.14      2.74 o
   3   4  10      188.13      190.73      3.68 o
   4   4  10      109.51      107.16      3.68 o
   5   4  10       49.33       49.64      4.04 o
   6   4  10        2.20        2.32      3.73 o
   0   5  10      325.58      332.28      4.57 o
   1   5  10       15.06       14.95      2.31 o
   2   5  10       44.84       43.26      2.73 o
   3   5  10       66.32       65.86      3.46 o
   4   5  10       61.70       62.71      3.40 o
   5   5  10        9.80       12.07      3.26 o
   6   5  10        1.68        0.86      4.29 o
   0   6  10      369.85      385.05      9.10 o
   1   6  10      110.99      106.01      3.00 o
   2   6  10      382.82      363.93      4.52 o
   3   6  10       97.90       91.40      3.94 o
   4   6  10       92.08       81.83      3.46 o
   5   6  10        3.07        4.74      3.43 o
   6   6  10       12.70       12.18      5.00 o
   0   7  10       12.15       17.29      3.84 o
   1   7  10      144.05      142.35      3.36 o
   2   7  10      248.75      257.41      4.02 o
   3   7  10       58.85       60.00      3.76 o
   4   7  10       13.98       14.32      3.69 o
   5   7  10        3.80        4.24      3.68 o
   6   7  10        3.72        6.65      5.03 o
   0   8  10       28.97       33.90      4.29 o
   1   8  10       34.96       36.55      2.82 o
   2   8  10       50.03       50.18      2.94 o
   3   8  10       12.92       14.01      4.07 o
   4   8  10       31.06       27.44      4.30 o
   5   8  10       11.56       14.22      3.70 o
   0   9  10       37.73       40.05      4.57 o
   1   9  10       28.94       27.74      3.03 o
   2   9  10        2.97        0.82      3.22 o
   3   9  10       13.41       10.87      3.96 o
   4   9  10       10.18       12.08      3.92 o
   5   9  10        7.28       12.27      4.51 o
   0  10  10       30.50       38.63      4.89 o
   1  10  10       18.99       18.65      3.31 o
   2  10  10        0.67        0.79      3.48 o
   3  10  10        2.04        3.43      4.14 o
   4  10  10        6.40        8.62      3.99 o
   5  10  10       10.03       17.40      4.63 o
   0  11  10       15.54       16.26      5.00 o
   1  11  10       49.38       44.43      3.86 o
   2  11  10        1.89        3.71      3.61 o
   3  11  10       15.95       17.11      4.47 o
   4  11  10        4.03        2.05      4.59 o
   0  12  10       28.43       31.53      5.31 o
   1  12  10        5.27        6.91      3.55 o
   2  12  10        1.52        0.46      5.70 o
   3  12  10        6.02        7.54      4.79 o
   0  13  10       23.13       25.78      5.53 o
   1  13  10        1.98        7.52      4.00 o
   2  13  10        2.71        2.99      5.78 o
   3  13  10        4.40        3.78      5.86 o
   0  14  10        7.15        4.06      6.38 o
   1  14  10       24.51       27.95      4.90 o
   1   0  11      170.11      149.83      4.74 o
   2   0  11      280.60      311.89      4.64 o
   3   0  11       75.72       78.83      3.09 o
   4   0  11        3.69        6.90      4.23 o
   5   0  11        1.77        1.28      3.16 o
   6   0  11       12.21       13.08      3.82 o
   0   1  11      243.20      250.77      5.09 o
   1   1  11      109.12      102.26      2.97 o
   2   1  11       63.15       67.88      2.06 o
   3   1  11       21.46       25.53      2.27 o
   4   1  11       99.71      101.72      3.36 o
   5   1  11       12.88       15.40      2.80 o
   6   1  11        5.79        7.84      2.93 o
   0   2  11      104.97      101.99      9.45 o
   1   2  11      160.56      164.95      3.52 o
   2   2  11      493.19      517.34      4.90 o
   3   2  11      141.74      141.53      2.77 o
   4   2  11       59.87       58.66      2.84 o
   5   2  11        3.85        1.73      3.26 o
   6   2  11       25.59       28.58      3.54 o
   0   3  11       84.05       85.00      5.91 o
   1   3  11      621.49      634.02      6.02 o
   2   3  11       93.99       96.50      2.74 o
   3   3  11        7.24        6.65      1.38 o
   4   3  11      111.26      119.33      3.41 o
   5   3  11        7.83       11.45      3.42 o
   6   3  11        2.14        4.64      4.16 o
   0   4  11        4.70        6.22      2.23 o
   1   4  11      136.98      135.27      3.64 o
   2   4  11       31.59       28.93      1.97 o
   3   4  11      220.16      214.75      3.92 o
   4   4  11       32.18       30.30      2.97 o
   5   4  11        1.50        2.20      3.26 o
   6   4  11        1.32        5.62      3.64 o
   0   5  11      292.71      292.19      5.45 o
   1   5  11      138.44      138.66      3.39 o
   2   5  11      374.69      395.52      5.41 o
   3   5  11      415.72      408.99      5.69 o
   4   5  11       15.20       15.84      2.85 o
   5   5  11        3.40        4.04      3.25 o
   6   5  11        2.26        3.64      4.34 o
   0   6  11      132.00      142.66      5.04 o
   1   6  11       75.85       80.43      2.77 o
   2   6  11       48.72       48.75      2.99 o
   3   6  11        5.09        3.69      3.35 o
   4   6  11       28.65       19.92      2.86 o
   5   6  11       26.83       21.82      3.63 o
   6   6  11        7.78       11.95      5.40 o
   0   7  11      520.03      511.07     10.00 o
   1   7  11      110.43      109.69      3.68 o
   2   7  11       45.83       41.75      2.96 o
   3   7  11        3.63        4.18      3.31 o
   4   7  11        6.39        9.52      3.88 o
   5   7  11       11.66       13.56      4.20 o
   6   7  11        4.17        9.94      9.64 o
   0   8  11       24.53       22.42      4.29 o
   1   8  11      134.06      135.14      3.81 o
   2   8  11       53.26       48.14      3.34 o
   3   8  11       39.90       35.65      3.84 o
   4   8  11        1.50       -0.59      3.90 o
   5   8  11       14.76       21.52      5.33 o
   0   9  11       60.24       55.68      4.79 o
   1   9  11        1.56        2.74      2.91 o
   2   9  11       16.39       11.58      3.26 o
   3   9  11        0.90        3.03      3.68 o
   4   9  11        3.82        8.26      4.01 o
   5   9  11       11.89       12.57      4.55 o
   0  10  11        0.03        4.00      4.70 o
   1  10  11      168.86      164.02      4.49 o
   2  10  11        4.70        5.09      3.36 o
   3  10  11        1.93        3.31      4.16 o
   4  10  11        4.93        6.61      4.26 o
   0  11  11       42.89       49.16      5.32 o
   1  11  11       18.71       19.71      3.48 o
   2  11  11        0.15       -0.02      4.24 o
   3  11  11        3.56        6.70      4.42 o
   4  11  11       15.06       20.74      4.36 o
   0  12  11       47.67       60.43      5.97 o
   1  12  11        2.85        7.42      3.61 o
   2  12  11        9.07       12.57      5.44 o
   3  12  11        8.31       10.70      4.88 o
   0  13  11       17.62       32.82      5.82 o
   1  13  11        0.89        0.27      3.81 o
   2  13  11        4.24        6.14      5.96 o
   0  14  11        4.15       14.08      5.97 o
   1  14  11       19.50       29.52      5.38 o
   0   0  12        2.25        2.33      5.26 o
   1   0  12       92.57       89.39      4.15 o
   2   0  12       14.43       14.03      2.67 o
   3   0  12      146.39      144.43      3.91 o
   4   0  12       50.43       50.97      5.04 o
   5   0  12        0.99       -0.77      3.29 o
   6   0  12        1.48        4.31      4.98 o
   0   1  12      607.87      614.46     37.84 o
   1   1  12      571.12      580.74      8.15 o
   2   1  12      531.88      537.30      6.47 o
   3   1  12      137.54      132.74      3.12 o
   4   1  12      149.98      162.48      3.85 o
   5   1  12        0.36       -1.52      3.32 o
   6   1  12        0.90       -0.71      2.96 o
   0   2  12      164.50      154.40      7.26 o
   1   2  12      356.47      370.42      4.42 o
   2   2  12       64.35       63.93      2.38 o
   3   2  12       46.61       53.50      2.21 o
   4   2  12        9.25       10.00      3.08 o
   5   2  12        6.75        6.15      3.28 o
   6   2  12        9.33        8.02      3.58 o
   0   3  12       73.76       82.42      3.33 o
   1   3  12      175.31      190.54      4.82 o
   2   3  12       43.64       46.94      2.55 o
   3   3  12      141.78      137.72      3.86 o
   4   3  12        2.62        2.87      3.07 o
   5   3  12       68.24       74.91      4.21 o
   6   3  12       27.30       35.50      4.75 o
   0   4  12      211.09      202.88      5.08 o
   1   4  12       14.91       13.61      3.27 o
   2   4  12      355.94      350.32      4.19 o
   3   4  12      306.39      308.47      4.49 o
   4   4  12      246.64      227.86      4.75 o
   5   4  12       67.88       66.45      4.09 o
   6   4  12        4.05        1.79      4.02 o
   0   5  12      177.79      161.96      4.45 o
   1   5  12      138.09      131.92      4.35 o
   2   5  12      215.23      214.93      3.62 o
   3   5  12      106.47      105.72      3.86 o
   4   5  12       76.68       72.69      3.95 o
   5   5  12       16.87       19.77      3.50 o
   6   5  12        5.64        6.17      4.62 o
   0   6  12       37.56       25.78      5.58 o
   1   6  12       79.20       80.58      3.71 o
   2   6  12       61.46       60.41      3.28 o
   3   6  12      111.25      102.34      4.44 o
   4   6  12        1.28        1.97      3.20 o
   5   6  12        7.61       10.75      3.95 o
   6   6  12        3.13        3.10      4.43 o
   0   7  12       50.49       48.92      4.39 o
   1   7  12      202.43      200.99      3.82 o
   2   7  12       96.61      102.25      3.45 o
   3   7  12       53.59       50.85      3.84 o
   4   7  12       29.05       24.62      3.92 o
   5   7  12        3.82        3.60      4.24 o
   0   8  12       93.97       89.48      4.87 o
   1   8  12       73.09       67.63      3.11 o
   2   8  12       53.53       54.66      3.23 o
   3   8  12       20.19       18.99      4.06 o
   4   8  12       12.24       12.23      4.13 o
   5   8  12       15.09       18.55      5.25 o
   0   9  12        1.23        1.84      4.02 o
   1   9  12       12.38       10.44      3.17 o
   2   9  12       36.08       36.64      3.30 o
   3   9  12        1.19        0.24      3.77 o
   4   9  12       35.14       42.94      4.65 o
   5   9  12       24.79       38.05      5.73 o
   0  10  12        6.17        6.87      4.41 o
   1  10  12       14.95       15.97      3.41 o
   2  10  12        6.94        5.70      3.31 o
   3  10  12        3.77        6.80      4.03 o
   4  10  12        2.02        2.21      4.45 o
   0  11  12        0.86        2.83      4.73 o
   1  11  12        8.12        4.43      3.37 o
   2  11  12        4.69        5.15      4.08 o
   3  11  12        1.97        3.95      4.39 o
   4  11  12        2.74        5.82      4.74 o
   0  12  12        3.80        5.61      5.44 o
   1  12  12       18.61       22.86      3.71 o
   2  12  12        2.58        6.49      5.42 o
   3  12  12       10.03        9.71      4.16 o
   0  13  12        0.35        0.86      5.40 o
   1  13  12        6.46       11.19      4.68 o
   2  13  12       20.79       29.09      6.36 o
   0  14  12        2.58        6.10      5.29 o
   1   0  13       11.33        8.77      2.93 o
   2   0  13       32.00       29.33      3.01 o
   3   0  13       45.12       51.61      4.92 o
   4   0  13       83.85       77.15      5.57 o
   5   0  13        0.70        1.73      3.28 o
   6   0  13        3.13        8.08      5.15 o
   0   1  13       29.65       25.98      6.02 o
   1   1  13       83.74       82.69      2.74 o
   2   1  13      161.17      166.01      3.17 o
   3   1  13      108.65      113.17      3.35 o
   4   1  13       31.31       28.74      2.78 o
   5   1  13       10.95       11.99      3.55 o
   6   1  13        7.51        7.20      3.44 o
   0   2  13       11.12       10.61      2.41 o
   1   2  13       66.30       64.12      3.31 o
   2   2  13      116.91      109.05      2.84 o
   3   2  13        4.15        2.70      2.56 o
   4   2  13       41.75       41.72      3.56 o
   5   2  13       66.09       63.22      4.13 o
   6   2  13       14.38       14.77      3.46 o
   0   3  13       87.94       82.03      3.13 o
   1   3  13      100.33       96.46      3.73 o
   2   3  13       92.37       91.74      3.51 o
   3   3  13      162.27      159.78      3.83 o
   4   3  13      102.88      104.61      4.27 o
   5   3  13       30.22       28.45      3.80 o
   6   3  13       10.78       17.05      3.96 o
   0   4  13      152.11      138.95      4.13 o
   1   4  13      228.51      220.06      5.43 o
   2   4  13      102.23       98.39      3.53 o
   3   4  13      425.00      396.81      6.26 o
   4   4  13       29.96       32.85      3.63 o
   5   4  13        4.40        7.15      3.52 o
   6   4  13        4.67        5.08      4.11 o
   0   5  13      407.05      408.92     24.76 o
   1   5  13      211.91      191.31      6.06 o
   2   5  13      299.52      290.06      7.25 o
   3   5  13      114.47      109.75      3.95 o
   4   5  13       32.30       35.15      3.26 o
   5   5  13       13.23       10.76      3.50 o
   6   5  13        1.49        0.50      4.26 o
   0   6  13       71.58       74.35     10.91 o
   1   6  13      271.27      281.68      5.17 o
   2   6  13       42.08       40.59      3.02 o
   3   6  13       88.14       75.99      4.23 o
   4   6  13        0.41        4.38      3.49 o
   5   6  13        3.29        5.24      4.19 o
   6   6  13        3.12        2.24      5.60 o
   0   7  13      121.29      146.02     10.32 o
   1   7  13        2.87        4.32      2.85 o
   2   7  13      166.76      170.17      4.08 o
   3   7  13        1.73        2.55      3.22 o
   4   7  13       17.74       15.40      3.83 o
   5   7  13        5.86        6.55      4.93 o
   0   8  13      157.02      135.36      5.70 o
   1   8  13       22.94       20.50      2.73 o
   2   8  13        4.62        2.42      2.82 o
   3   8  13       23.74       23.12      3.87 o
   4   8  13        8.93       10.71      4.18 o
   5   8  13       19.41       22.83      5.35 o
   0   9  13       51.04       49.30      5.04 o
   1   9  13       36.06       30.42      3.43 o
   2   9  13        0.21        0.92      2.95 o
   3   9  13       31.88       34.60      4.45 o
   4   9  13       10.53       11.42      4.27 o
   5   9  13       13.34       10.96      5.50 o
   0  10  13        7.84       10.21      4.55 o
   1  10  13        4.68        4.49      3.32 o
   2  10  13       17.49       14.88      3.69 o
   3  10  13        4.96        4.55      4.06 o
   4  10  13        1.00       -1.89      4.60 o
   0  11  13       33.86       39.44      5.41 o
   1  11  13        3.13        3.88      3.60 o
   2  11  13        1.66       -2.83      5.08 o
   3  11  13       18.57       25.94      4.50 o
   4  11  13        4.58        5.53      4.59 o
   0  12  13       18.96       23.10      5.55 o
   1  12  13       37.53       33.36      4.77 o
   2  12  13       10.43       13.73      5.96 o
   3  12  13        8.58        6.17      4.70 o
   0  13  13        0.12        1.81      5.51 o
   1  13  13        8.82       11.01      4.67 o
   2  13  13        4.66        7.35      5.85 o
   0   0  14     1480.79     1628.49     20.93 o
   1   0  14       72.46       81.23      4.01 o
   2   0  14        0.79        0.43      3.16 o
   3   0  14       12.10       15.79      4.29 o
   4   0  14        0.65       -3.38      4.76 o
   5   0  14        5.19        2.71      3.92 o
   6   0  14        0.03       -3.03      5.21 o
   0   1  14      190.97      195.01      6.40 o
   1   1  14       26.01       28.59      2.44 o
   2   1  14      196.12      193.24      3.51 o
   3   1  14      262.30      242.55      4.24 o
   4   1  14       32.58       26.28      3.54 o
   5   1  14       13.20       12.27      3.56 o
   6   1  14        2.28        4.18      3.45 o
   0   2  14       29.34       24.25      2.84 o
   1   2  14      100.95      102.65      3.91 o
   2   2  14       47.33       49.11      2.55 o
   3   2  14      183.48      181.91      3.97 o
   4   2  14       14.61       16.59      3.38 o
   5   2  14       13.12       12.70      3.65 o
   6   2  14        7.73        6.06      3.81 o
   0   3  14      102.85       97.37      6.97 o
   1   3  14      193.20      193.89      4.71 o
   2   3  14      304.09      297.73      4.96 o
   3   3  14        8.20        8.56      2.99 o
   4   3  14       22.30       25.55      3.53 o
   5   3  14       43.52       49.77      4.04 o
   6   3  14        0.05        5.45      3.70 o
   0   4  14       16.16       15.19      2.74 o
   1   4  14      269.60      261.96      5.06 o
   2   4  14      285.45      292.56      6.07 o
   3   4  14       73.01       72.72      4.11 o
   4   4  14        5.67        5.21      3.26 o
   5   4  14       29.30       34.98      3.85 o
   6   4  14       10.62        7.92      4.04 o
   0   5  14      582.92      571.30     16.93 o
   1   5  14       63.34       54.23      4.21 o
   2   5  14      284.11      279.63      5.13 o
   3   5  14       18.82       25.00      3.55 o
   4   5  14       16.15       17.05      4.37 o
   5   5  14       10.09        7.16      3.61 o
   6   5  14        2.72        7.12      4.57 o
   0   6  14      247.92      238.53     13.15 o
   1   6  14       53.81       55.03      3.93 o
   2   6  14      153.39      150.49      4.11 o
   3   6  14       69.77       63.88      4.07 o
   4   6  14       21.17       18.67      3.61 o
   5   6  14        1.78        3.58      4.31 o
   0   7  14      270.63      292.31     12.88 o
   1   7  14       52.71       58.31      3.44 o
   2   7  14       14.83       15.12      3.06 o
   3   7  14       40.67       37.00      3.84 o
   4   7  14        9.03       11.79      3.81 o
   5   7  14        5.80        5.06      4.96 o
   0   8  14        5.41        8.73      6.01 o
   1   8  14       58.38       54.14      4.38 o
   2   8  14        9.82        9.76      3.04 o
   3   8  14       54.12       48.62      4.11 o
   4   8  14        0.31       -0.45      3.82 o
   5   8  14        1.75        3.35      4.86 o
   0   9  14       38.83       39.98      4.98 o
   1   9  14       24.32       23.78      3.85 o
   2   9  14        1.69        2.31      3.42 o
   3   9  14       21.64       21.05      3.99 o
   4   9  14        1.73        2.83      4.41 o
   0  10  14        1.02        1.39      4.46 o
   1  10  14       44.89       45.10      3.98 o
   2  10  14        5.80        5.39      4.39 o
   3  10  14        3.77        6.39      4.27 o
   4  10  14        6.82        8.21      4.38 o
   0  11  14      114.19      106.96      6.37 o
   1  11  14        0.94       -0.05      3.58 o
   2  11  14       27.34       32.96      5.17 o
   3  11  14        2.46        6.30      5.16 o
   0  12  14        1.51       -4.48      5.40 o
   1  12  14        6.27        8.02      4.42 o
   2  12  14       10.13       17.67      5.92 o
   3  12  14        2.52        2.89      5.07 o
   0  13  14        8.54        2.76      5.40 o
   1  13  14        1.29        5.53      4.71 o
   1   0  15      305.21      307.22      5.77 o
   2   0  15        6.21        7.33      3.50 o
   3   0  15        3.44        1.70      4.14 o
   4   0  15        1.69        2.73      4.12 o
   5   0  15        6.19        2.81      5.08 o
   6   0  15        1.81        3.27      5.31 o
   0   1  15      321.29      364.65      8.33 o
   1   1  15      155.76      159.11      3.47 o
   2   1  15       42.36       42.52      2.78 o
   3   1  15        2.06        3.46      2.58 o
   4   1  15       25.02       22.25      3.68 o
   5   1  15       12.59       10.57      3.62 o
   6   1  15        3.30        3.67      3.45 o
   0   2  15       33.11       35.76      5.39 o
   1   2  15      229.23      230.59      4.38 o
   2   2  15       55.61       58.03      2.88 o
   3   2  15       17.19       18.96      2.78 o
   4   2  15       57.94       45.92      3.85 o
   5   2  15       31.35       37.81      4.10 o
   6   2  15        8.02       12.23      4.25 o
   0   3  15       53.62       57.78      4.02 o
   1   3  15       86.13       88.06      3.51 o
   2   3  15       56.14       53.05      2.78 o
   3   3  15       79.02       77.24      3.72 o
   4   3  15       68.27       67.15      4.01 o
   5   3  15        8.87       10.61      3.90 o
   6   3  15        7.34        8.01      4.06 o
   0   4  15        9.86       10.49      2.42 o
   1   4  15       14.37       12.47      2.92 o
   2   4  15        5.50        5.63      3.33 o
   3   4  15       48.19       48.87      3.68 o
   4   4  15        0.43        1.32      3.90 o
   5   4  15        3.10        3.86      3.78 o
   6   4  15        4.07        2.61      3.88 o
   0   5  15       77.87       81.16     10.63 o
   1   5  15       22.86       20.28      3.25 o
   2   5  15       74.69       69.23      3.60 o
   3   5  15       43.08       37.62      4.34 o
   4   5  15        4.84        4.01      3.99 o
   5   5  15        5.12        7.13      3.92 o
   0   6  15       80.55       68.38     10.91 o
   1   6  15      211.55      195.68      5.96 o
   2   6  15       44.29       41.29      2.93 o
   3   6  15      161.01      144.02      5.64 o
   4   6  15        5.24        8.36      5.09 o
   5   6  15       13.08       16.60      4.02 o
   0   7  15        3.99        5.73      6.10 o
   1   7  15        0.65       -0.54      4.93 o
   2   7  15       88.54      101.66      3.47 o
   3   7  15       18.51       20.50      3.90 o
   4   7  15       61.51       60.08      4.60 o
   5   7  15        2.76        4.94      5.03 o
   0   8  15        5.28        8.89      6.39 o
   1   8  15       43.62       39.63      4.41 o
   2   8  15        9.24       10.02      3.65 o
   3   8  15       30.49       29.16      3.98 o
   4   8  15        0.04        1.35      4.09 o
   5   8  15       13.94       25.66      5.47 o
   0   9  15       34.59       39.34      7.60 o
   1   9  15        1.36        3.19      3.96 o
   2   9  15       17.14       12.81      5.15 o
   3   9  15        0.86        1.91      3.70 o
   4   9  15        1.42        0.36      4.39 o
   0  10  15       11.57        9.57      7.42 o
   1  10  15       10.40       14.94      4.47 o
   2  10  15       10.31        9.00      4.88 o
   3  10  15       23.06       31.32      4.67 o
   4  10  15        5.20        7.46      4.77 o
   0  11  15        2.59        7.54      5.49 o
   1  11  15        4.63       10.40      4.21 o
   2  11  15       24.99       29.19      6.12 o
   3  11  15       16.00       17.85      5.39 o
   0  12  15       29.31       38.64      5.67 o
   1  12  15       33.91       43.64      5.13 o
   2  12  15        3.04        6.49      5.20 o
   0  13  15        3.48        3.37      5.76 o
   1  13  15        0.32        4.01      4.55 o
   0   0  16      196.93      210.88     10.60 o
   1   0  16      110.89      102.85      4.69 o
   2   0  16       75.27       74.57      4.01 o
   3   0  16        1.13       -0.30      3.85 o
   4   0  16        9.89        9.13      4.42 o
   5   0  16        6.14        2.94      5.21 o
   6   0  16        0.03       -2.24      5.72 o
   0   1  16      284.55      292.24     21.24 o
   1   1  16       10.33       12.67      2.51 o
   2   1  16       41.28       39.27      2.89 o
   3   1  16      199.16      201.20      4.84 o
   4   1  16       74.28       85.54      4.29 o
   5   1  16        2.18        2.70      3.62 o
   6   1  16       10.24       15.56      3.98 o
   0   2  16       19.47       17.38      5.53 o
   1   2  16        1.37        3.05      3.26 o
   2   2  16      168.44      160.27      3.83 o
   3   2  16       29.13       31.57      3.23 o
   4   2  16       31.86       25.66      3.76 o
   5   2  16        5.39        8.86      3.68 o
   6   2  16        1.96        6.72      4.02 o
   0   3  16        8.70        7.61      2.58 o
   1   3  16        2.48        3.83      2.69 o
   2   3  16       62.84       61.48      2.98 o
   3   3  16       93.85       87.70      3.96 o
   4   3  16       33.92       42.63      3.97 o
   5   3  16       11.57       16.68      3.91 o
   6   3  16       21.20       30.32      4.35 o
   0   4  16       26.74       24.96      6.02 o
   1   4  16      134.66      130.91      3.98 o
   2   4  16       21.47       22.23      3.87 o
   3   4  16        1.85        2.95      3.19 o
   4   4  16       42.60       40.71      4.34 o
   5   4  16        3.25        4.65      3.76 o
   0   5  16        0.39        0.20      5.52 o
   1   5  16       79.22       73.44      3.89 o
   2   5  16       64.74       61.94      3.80 o
   3   5  16       16.42       13.38      4.17 o
   4   5  16        8.63        8.99      4.03 o
   5   5  16       34.14       42.56      4.87 o
   0   6  16       54.05       33.99     10.45 o
   1   6  16       43.01       39.64      4.93 o
   2   6  16       34.16       33.43      3.02 o
   3   6  16        7.92        7.91      4.21 o
   4   6  16        4.42        8.46      5.18 o
   5   6  16        7.36        9.26      4.13 o
   0   7  16       69.47       69.21      7.45 o
   1   7  16       43.65       41.95      5.50 o
   2   7  16        4.00        4.54      3.28 o
   3   7  16       50.32       49.81      4.88 o
   4   7  16        1.75        1.48      4.76 o
   5   7  16        2.46        0.30      4.64 o
   0   8  16       58.81       67.03      7.54 o
   1   8  16       10.34       14.53      4.64 o
   2   8  16        1.32        4.61      3.67 o
   3   8  16       12.33       12.30      3.85 o
   4   8  16       10.75       11.11      4.21 o
   0   9  16       15.24       12.53      7.34 o
   1   9  16       16.38       17.18      5.02 o
   2   9  16       13.48       20.26      5.26 o
   3   9  16       28.24       35.48      4.06 o
   4   9  16        0.16       -0.71      4.66 o
   0  10  16       11.12       12.08      7.64 o
   1  10  16        0.08        4.03      4.57 o
   2  10  16       11.07        9.81      5.13 o
   3  10  16       19.49       18.36      4.86 o
   0  11  16        3.98        9.18      7.37 o
   1  11  16        1.51        6.17      4.44 o
   2  11  16        8.64        6.22      5.67 o
   3  11  16        2.85        5.71      6.45 o
   0  12  16       16.82       22.30      8.47 o
   1  12  16        7.87        9.11      5.20 o
   2  12  16        0.77        1.99      6.05 o
   1   0  17        2.26        3.80      3.49 o
   2   0  17      219.47      219.06      5.43 o
   3   0  17       17.28       19.33      4.67 o
   4   0  17       13.94       14.02      4.43 o
   5   0  17        1.92        8.30      5.57 o
   6   0  17        0.91        2.43      5.81 o
   0   1  17      237.85      276.72     10.94 o
   1   1  17       57.53       55.28      3.34 o
   2   1  17      101.01       96.73      3.48 o
   3   1  17       35.86       40.43      4.05 o
   4   1  17       17.01       17.81      3.60 o
   5   1  17       24.37       25.28      3.79 o
   6   1  17        1.62        2.69      4.06 o
   0   2  17      276.63      285.15      8.61 o
   1   2  17      229.00      233.01      4.77 o
   2   2  17       29.57       28.81      2.88 o
   3   2  17       52.24       52.28      3.49 o
   4   2  17       31.98       31.39      3.78 o
   5   2  17       11.53       15.44      4.01 o
   6   2  17        7.69        6.68      3.68 o
   0   3  17        6.26        5.15      5.32 o
   1   3  17      231.70      225.62      4.72 o
   2   3  17       23.39       23.93      2.97 o
   3   3  17       47.48       52.50      3.66 o
   4   3  17       18.78       18.78      4.19 o
   5   3  17       18.03       20.25      3.98 o
   0   4  17       42.37       36.55      5.97 o
   1   4  17      196.30      200.56      4.60 o
   2   4  17      153.91      158.35      4.41 o
   3   4  17       40.86       34.62      3.63 o
   4   4  17       12.62       13.34      4.17 o
   5   4  17       27.93       28.33      4.62 o
   0   5  17        1.88       -0.38      6.00 o
   1   5  17       86.80       84.60      4.14 o
   2   5  17      114.07      105.74      4.62 o
   3   5  17       17.44       17.16      3.79 o
   4   5  17        3.81        2.65      4.23 o
   5   5  17        0.22        4.55      4.43 o
   0   6  17       61.44       54.12     10.82 o
   1   6  17       38.49       33.85      4.94 o
   2   6  17        9.19        7.50      3.26 o
   3   6  17       28.62       22.96      4.61 o
   4   6  17       32.79       36.45      5.24 o
   5   6  17        1.25       -3.07      4.65 o
   0   7  17      128.28      126.06     13.58 o
   1   7  17       83.57       80.47      6.01 o
   2   7  17       18.62       18.05      3.64 o
   3   7  17        6.36        6.62      4.40 o
   4   7  17       41.12       43.85      5.80 o
   5   7  17        5.17        5.83      4.77 o
   0   8  17        3.41        2.41      6.51 o
   1   8  17       52.06       51.89      5.12 o
   2   8  17       36.75       35.92      6.26 o
   3   8  17       19.96       25.10      4.29 o
   4   8  17        2.08        5.29      5.44 o
   0   9  17        1.78        5.86      7.23 o
   1   9  17        9.49        8.52      4.93 o
   2   9  17       14.66       19.50      6.26 o
   3   9  17        8.59       12.72      4.59 o
   4   9  17        0.81        4.55      5.14 o
   0  10  17        1.67       -1.65      7.49 o
   1  10  17       15.02       23.35      5.45 o
   2  10  17       17.08       21.37      5.45 o
   3  10  17       24.74       26.86      5.66 o
   0  11  17        6.31        4.75      7.60 o
   1  11  17       10.68       12.98      5.29 o
   2  11  17        7.70       10.06      5.72 o
   3  11  17        2.16       10.87     13.17 o
   0  12  17        4.84        3.45      8.68 o
   1  12  17        1.54       11.53      5.83 o
   0   0  18       53.55       47.65      8.49 o
   1   0  18        1.13       -1.64      3.59 o
   2   0  18       21.79       19.60      3.92 o
   3   0  18       13.31       12.71      9.06 o
   4   0  18        0.51       -0.56      5.00 o
   5   0  18        2.13        1.23      5.20 o
   0   1  18       33.65       39.50      5.89 o
   1   1  18       66.22       70.95      3.67 o
   2   1  18       44.94       41.05      3.06 o
   3   1  18      149.55      143.11      5.69 o
   4   1  18        6.91        2.81      3.55 o
   5   1  18       16.29       21.44      3.86 o
   0   2  18        7.62       10.48      5.38 o
   1   2  18      178.75      178.34      4.59 o
   2   2  18       91.67       91.96      3.57 o
   3   2  18        7.44        7.30      3.69 o
   4   2  18        8.53        9.81      3.94 o
   5   2  18        7.19       10.14      4.13 o
   0   3  18       17.91       22.21      5.72 o
   1   3  18       87.41       85.25      3.77 o
   2   3  18      138.75      131.28      4.26 o
   3   3  18       36.13       35.02      3.61 o
   4   3  18       26.15       29.49      4.30 o
   5   3  18        0.56        2.74      4.47 o
   0   4  18      224.21      223.50      8.68 o
   1   4  18       33.76       33.50      3.31 o
   2   4  18       68.40       62.82      4.48 o
   3   4  18        0.18        0.65      3.40 o
   4   4  18        6.62        7.19      4.13 o
   5   4  18        1.02        3.76      4.10 o
   0   5  18      385.24      373.27     10.32 o
   1   5  18       33.70       31.43      4.30 o
   2   5  18       26.04       25.20      3.31 o
   3   5  18       31.27       30.06      4.09 o
   4   5  18       42.56       33.99      4.45 o
   5   5  18        0.97        1.59      4.49 o
   0   6  18       66.29       59.13      6.88 o
   1   6  18        2.95        0.92      4.86 o
   2   6  18        1.85        6.17      3.39 o
   3   6  18       29.04       24.12      4.17 o
   4   6  18        3.31        4.03      5.22 o
   5   6  18        6.92        8.86      5.59 o
   0   7  18       33.24       32.02     10.81 o
   1   7  18       39.68       35.09      4.52 o
   2   7  18       21.79       20.56      7.03 o
   3   7  18       15.30       15.93      4.74 o
   4   7  18        5.35        6.95      5.25 o
   0   8  18        9.53        8.31      7.02 o
   1   8  18        5.79       12.74      4.74 o
   2   8  18       43.97       48.88      6.99 o
   3   8  18       18.41       17.64      4.65 o
   4   8  18       24.09       22.22      5.59 o
   0   9  18        0.66        4.89      6.69 o
   1   9  18       10.18       10.58      4.95 o
   2   9  18       24.99       39.21      6.65 o
   3   9  18        0.83       -2.04      6.08 o
   4   9  18        6.00        4.77      9.95 o
   0  10  18       37.02       47.50      8.51 o
   1  10  18        7.62        8.82      5.30 o
   2  10  18        2.17        4.11      6.64 o
   3  10  18        3.35       12.78      7.35 o
   0  11  18       11.53       12.02      7.40 o
   1  11  18        1.91        3.51      5.37 o
   2  11  18        3.58        7.35      6.85 o
   0  12  18       13.76       16.35     11.39 o
   1  12  18        0.60        5.83      7.21 o
   1   0  19      164.64      169.54     12.46 o
   2   0  19        0.10        0.83      3.70 o
   3   0  19       80.79       73.33      7.09 o
   4   0  19       30.68       33.81      5.62 o
   5   0  19        8.66       11.90      6.00 o
   0   1  19      221.87      237.52      8.48 o
   1   1  19       34.10       36.54      3.18 o
   2   1  19       50.64       47.57      3.11 o
   3   1  19       47.51       39.84      4.60 o
   4   1  19       26.86       27.96      4.11 o
   5   1  19       13.07       21.72      3.84 o
   0   2  19       43.66       38.64      5.96 o
   1   2  19        3.35        2.27      2.99 o
   2   2  19       69.49       67.06      3.48 o
   3   2  19       22.91       20.09      4.23 o
   4   2  19       23.08       28.92      4.35 o
   5   2  19        3.50        4.30      4.08 o
   0   3  19       16.41       14.87      5.83 o
   1   3  19      100.41       96.55      3.94 o
   2   3  19      130.58      129.90      4.34 o
   3   3  19       54.67       41.76      3.84 o
   4   3  19        3.62        8.08      4.15 o
   5   3  19        1.35        3.33      4.45 o
   0   4  19       70.90       74.97      7.38 o
   1   4  19       54.91       49.34      4.69 o
   2   4  19       40.49       41.09      3.65 o
   3   4  19       15.35       18.36      4.25 o
   4   4  19       11.31       12.52      4.21 o
   5   4  19        6.30        8.40      4.48 o
   0   5  19       41.13       35.27      6.66 o
   1   5  19      132.95      139.96      5.69 o
   2   5  19        7.84        7.92      3.19 o
   3   5  19       19.69       17.04      4.36 o
   4   5  19       43.75       54.20      5.87 o
   5   5  19        1.13        0.55      4.69 o
   0   6  19        7.22        8.62      6.24 o
   1   6  19       15.12       12.85      4.38 o
   2   6  19        7.17        8.04      3.77 o
   3   6  19       64.88       71.47      5.32 o
   4   6  19       22.24       24.18      5.41 o
   0   7  19        0.03       -0.61      6.51 o
   1   7  19       10.78        9.85      4.36 o
   2   7  19        1.28        0.86      6.91 o
   3   7  19        5.12        7.29      4.62 o
   4   7  19       26.85       25.14      5.53 o
   0   8  19        1.17        4.72      6.88 o
   1   8  19        8.09       12.33      4.00 o
   2   8  19       15.93       19.94      6.77 o
   3   8  19       23.32       23.50      6.48 o
   4   8  19       19.21       19.94      4.89 o
   0   9  19       58.02       60.82      8.48 o
   1   9  19       46.41       48.66      5.81 o
   2   9  19        9.21       18.37      6.39 o
   3   9  19        9.46       10.92      6.63 o
   0  10  19       29.05       33.96      8.67 o
   1  10  19       12.02       10.29      5.50 o
   2  10  19        4.71        5.92      7.08 o
   3  10  19        2.04        0.62      6.17 o
   0  11  19        1.67       10.86      8.07 o
   1  11  19        1.72        3.38      5.45 o
   2  11  19        4.02        2.51      6.81 o
   0   0  20       11.30       14.94      7.30 o
   1   0  20       13.68       17.30      5.81 o
   2   0  20      132.31      120.95      5.70 o
   3   0  20        0.20        8.23      5.67 o
   4   0  20       52.47       53.27      8.24 o
   5   0  20       11.21       13.34      6.01 o
   0   1  20      204.29      219.23     18.40 o
   1   1  20      123.19      119.35      4.34 o
   2   1  20        3.02        4.50      2.80 o
   3   1  20       11.29       12.36      4.10 o
   4   1  20        4.69        7.56      4.30 o
   5   1  20       23.86       32.44      4.91 o
   0   2  20       45.42       52.78      6.30 o
   1   2  20      130.02      133.01      4.39 o
   2   2  20      109.31       97.03      4.28 o
   3   2  20       30.60       34.56      4.68 o
   4   2  20        0.62        1.62      4.16 o
   5   2  20        4.58        8.92      4.50 o
   0   3  20       20.97       15.44      6.13 o
   1   3  20       74.59       78.10      3.92 o
   2   3  20       22.53       28.32      3.60 o
   3   3  20       11.19        5.94      4.40 o
   4   3  20        8.75        9.82      4.27 o
   5   3  20        5.07        4.83      4.73 o
   0   4  20       35.28       29.39      6.27 o
   1   4  20      139.97      140.41      5.59 o
   2   4  20       90.84       92.09      5.11 o
   3   4  20       17.25       19.88      4.45 o
   4   4  20        3.34        7.16      4.52 o
   5   4  20        1.54        1.12      4.60 o
   0   5  20        1.84        4.25      6.00 o
   1   5  20        3.65        3.80      4.09 o
   2   5  20        4.81        8.31      4.03 o
   3   5  20        7.05        5.30      4.39 o
   4   5  20        2.11        5.34      5.17 o
   0   6  20        1.68        6.81      5.99 o
   1   6  20        6.19        8.47      4.39 o
   2   6  20       19.31       22.50      6.00 o
   3   6  20        6.30        8.76      4.51 o
   4   6  20        5.88        6.27      5.57 o
   0   7  20        0.00        3.05      6.35 o
   1   7  20       11.75       13.55      3.91 o
   2   7  20       10.40       14.82      6.39 o
   3   7  20       23.10       36.82      6.59 o
   4   7  20        2.42        6.66      5.40 o
   0   8  20        0.01       -0.43      5.17 o
   1   8  20       11.54       13.18      4.07 o
   2   8  20       22.41       24.05      6.25 o
   3   8  20        9.32        6.35      5.65 o
   0   9  20        0.20        0.22      6.76 o
   1   9  20        8.61        6.26      4.33 o
   2   9  20       34.85       41.67      7.55 o
   3   9  20        1.88        1.31      6.68 o
   0  10  20       12.73        6.92      7.42 o
   1  10  20        4.17        6.47      4.58 o
   2  10  20        0.84       -1.19      6.85 o
   0  11  20       44.15       63.23      9.76 o
   1  11  20       10.73       17.06      7.55 o
   1   0  21        8.39        8.77      5.50 o
   2   0  21        0.76       -0.67      4.20 o
   3   0  21        0.46        0.46      5.48 o
   4   0  21       10.17       14.63      6.82 o
   5   0  21       14.02       17.51      6.75 o
   0   1  21      126.39      149.47      9.15 o
   1   1  21      106.41      119.67      5.26 o
   2   1  21        5.44        7.57      2.80 o
   3   1  21        7.73        4.55      3.82 o
   4   1  21       49.18       52.38      5.24 o
   5   1  21       16.08       18.03      4.46 o
   0   2  21        1.76       -0.94      6.21 o
   1   2  21       89.31       93.51      4.28 o
   2   2  21        5.37        3.54      3.30 o
   3   2  21       30.18       32.04      4.66 o
   4   2  21        3.01        0.93      4.67 o
   5   2  21       36.61       52.07      5.05 o
   0   3  21       36.33       41.79      7.27 o
   1   3  21       73.49       67.42      4.88 o
   2   3  21      110.94      109.52      5.19 o
   3   3  21       20.84       23.82      4.50 o
   4   3  21        9.56       12.51      4.99 o
   5   3  21        5.33       11.46      4.65 o
   0   4  21       39.38       40.52      6.48 o
   1   4  21       11.50        9.79      4.27 o
   2   4  21       10.10        9.12      4.15 o
   3   4  21        5.65        2.72      5.10 o
   4   4  21        3.09        9.01      4.70 o
   0   5  21        9.49       11.94      6.16 o
   1   5  21       18.25       18.49      4.62 o
   2   5  21        0.57       -1.12      5.43 o
   3   5  21        3.24       11.63      4.64 o
   4   5  21       13.90       20.14      6.26 o
   0   6  21       13.44       11.18      7.22 o
   1   6  21       22.71       19.17      4.60 o
   2   6  21       10.79       12.58      5.81 o
   3   6  21        9.50       12.52      4.66 o
   4   6  21        0.15        2.48      5.95 o
   0   7  21        5.18        4.40      6.32 o
   1   7  21       25.85       39.07      4.44 o
   2   7  21        7.03        2.98      6.40 o
   3   7  21       17.52       16.82      6.39 o
   4   7  21        8.46        7.24      5.75 o
   0   8  21        0.02       -0.45      5.69 o
   1   8  21        8.40       11.23      4.11 o
   2   8  21        4.74        1.28      6.68 o
   3   8  21       27.58       28.48      6.28 o
   0   9  21        0.44       -1.75      5.97 o
   1   9  21        0.88        1.54      4.31 o
   2   9  21        5.71       10.14      6.74 o
   3   9  21        3.52        3.25      6.67 o
   0  10  21       28.29       31.61      8.81 o
   1  10  21       34.21       34.43      5.69 o
   2  10  21        1.48        5.30      7.11 o
   0   0  22      165.07      166.92     11.51 o
   1   0  22       99.89      105.68      7.64 o
   2   0  22       11.13        9.20      4.56 o
   3   0  22        0.27       -2.33      5.56 o
   4   0  22       41.82       57.77      8.17 o
   5   0  22        1.56       -0.88      6.90 o
   0   1  22        0.16        9.58      5.73 o
   1   1  22        8.52       14.18      4.44 o
   2   1  22        1.01        0.92      3.37 o
   3   1  22        0.70        0.35      4.27 o
   4   1  22        6.22        8.81      4.78 o
   0   2  22       51.63       54.90      6.89 o
   1   2  22       84.43       85.12      5.27 o
   2   2  22       57.13       58.17      4.04 o
   3   2  22       16.49       20.81      4.50 o
   4   2  22        2.68        4.35      4.80 o
   0   3  22      112.79      112.16      8.15 o
   1   3  22        0.40       -2.42      4.23 o
   2   3  22        8.28        5.99      4.09 o
   3   3  22        0.07       -3.12      5.27 o
   4   3  22        0.88        0.52      4.73 o
   0   4  22       40.93       36.12      6.52 o
   1   4  22       56.79       65.66      5.07 o
   2   4  22       13.83       16.69      6.08 o
   3   4  22        6.73        3.74      5.53 o
   4   4  22        2.44        2.38      5.84 o
   0   5  22       15.05       18.30      6.42 o
   1   5  22       25.84       17.51      4.79 o
   2   5  22       24.61       29.17      6.06 o
   3   5  22        1.65        1.15      5.31 o
   4   5  22        2.70        5.04      5.67 o
   0   6  22        5.22        4.56      6.87 o
   1   6  22        0.41        3.50      4.55 o
   2   6  22        4.39        4.36      6.22 o
   3   6  22       13.37       16.77      6.28 o
   4   6  22        3.90        0.35      6.46 o
   0   7  22        0.00       -0.52      6.90 o
   1   7  22       15.37       20.32      4.28 o
   2   7  22        2.17        7.87      6.45 o
   3   7  22        2.65        2.86      6.01 o
   0   8  22        4.63        5.81      5.27 o
   1   8  22        1.46        1.88      4.15 o
   2   8  22        0.37        7.42      6.57 o
   3   8  22        2.02        0.90      5.91 o
   0   9  22        0.25        3.23      5.51 o
   1   9  22       10.55        8.11      4.20 o
   2   9  22        6.28        2.58      5.84 o
   0  10  22        1.34        4.74      6.00 o
   1  10  22       22.74       26.74      6.50 o
   1   0  23        8.06       13.43      6.52 o
   2   0  23        4.12        5.16      4.56 o
   3   0  23        8.37       14.65      5.91 o
   4   0  23       13.25       16.78      6.99 o
   0   1  23      164.47      165.58      8.75 o
   1   1  23        4.88        5.86      4.11 o
   2   1  23        2.31        2.75      3.35 o
   3   1  23        5.01        8.23      4.31 o
   4   1  23        2.80        5.80      4.74 o
   0   2  23       28.08       26.94      6.60 o
   1   2  23        6.67        7.60      4.46 o
   2   2  23        8.43        6.14      4.38 o
   3   2  23       16.96       16.51      4.05 o
   4   2  23       14.26       12.75      4.54 o
   0   3  23        6.12        6.86      6.61 o
   1   3  23       15.58       22.79      4.83 o
   2   3  23       35.20       30.81      4.49 o
   3   3  23       32.67       32.56      6.10 o
   4   3  23       12.11       13.30      5.07 o
   0   4  23        0.22        0.59      6.22 o
   1   4  23        7.72       11.80      4.64 o
   2   4  23        1.82        1.20      5.84 o
   3   4  23        9.28        4.85      5.68 o
   4   4  23        0.89        0.88      6.20 o
   0   5  23        0.24        6.28      6.31 o
   1   5  23       28.84       26.68      4.97 o
   2   5  23       17.57       18.55      6.13 o
   3   5  23        8.11        9.43      8.47 o
   4   5  23       20.81       15.73      6.52 o
   0   6  23        5.07        3.89      6.42 o
   1   6  23        4.36        5.01      4.58 o
   2   6  23        5.28        6.51      6.13 o
   3   6  23        3.06        8.05      8.97 o
   0   7  23        6.88       12.53      6.93 o
   1   7  23        4.20        5.43      4.97 o
   2   7  23        8.25       11.32      6.48 o
   3   7  23        2.08        2.63      6.55 o
   0   8  23        0.77       -0.94      6.14 o
   1   8  23        0.57       -0.46      4.40 o
   2   8  23       19.89       28.27      7.49 o
   0   9  23        1.44        8.79      6.11 o
   1   9  23       17.02       20.88      4.92 o
   0   0  24      181.44      199.54     13.62 o
   1   0  24      169.74      173.14      9.08 o
   2   0  24       68.95       81.08      7.58 o
   3   0  24       10.05       12.50      6.13 o
   4   0  24       18.86       19.52      7.09 o
   0   1  24        1.16        5.15      6.32 o
   1   1  24       24.99       26.70      4.74 o
   2   1  24        3.36        3.66      4.28 o
   3   1  24        2.64        3.17      4.49 o
   4   1  24       11.59       20.50      5.05 o
   0   2  24       49.18       54.58      7.66 o
   1   2  24       19.91       16.66      4.68 o
   2   2  24       56.02       57.84      5.02 o
   3   2  24        5.06        4.06      5.21 o
   4   2  24        1.30       -0.31      4.81 o
   0   3  24        0.69       -1.44      6.14 o
   1   3  24       29.54       33.90      4.91 o
   2   3  24        2.00        1.47      5.67 o
   3   3  24        4.93        7.77      5.40 o
   4   3  24        5.24        7.13      5.78 o
   0   4  24       23.97       31.48      6.91 o
   1   4  24       39.81       46.04      5.26 o
   2   4  24       55.80       54.49      7.95 o
   3   4  24       22.97       23.54      7.98 o
   0   5  24       22.58       22.17      7.43 o
   1   5  24        5.15        5.60      4.82 o
   2   5  24        1.22        8.27      5.96 o
   3   5  24        0.35        3.29      7.86 o
   0   6  24        5.51       11.23      7.84 o
   1   6  24        0.93        3.66      4.82 o
   2   6  24        6.60        3.91      6.14 o
   3   6  24        2.62        4.41      8.27 o
   0   7  24        0.82        5.06      7.37 o
   1   7  24        6.82        9.00      4.79 o
   2   7  24        9.88        8.43      6.74 o
   0   8  24        3.00        3.03      6.24 o
   1   8  24       44.94       43.83      5.84 o
   2   8  24        0.69        2.16      7.08 o
   0   9  24        1.43        6.43      6.21 o
   1   0  25       99.97      106.23      8.20 o
   2   0  25        3.90       -0.69      9.51 o
   3   0  25        2.10        5.79      5.98 o
   4   0  25        0.20       -1.64      6.59 o
   0   1  25        1.75        3.55      6.30 o
   1   1  25       41.22       42.55      5.22 o
   2   1  25       10.61        9.80      5.28 o
   3   1  25        6.31        7.32      5.93 o
   4   1  25        2.16       -0.90      4.91 o
   0   2  25        6.77        6.66      6.70 o
   1   2  25       29.38       32.46      5.00 o
   2   2  25        5.30        4.37      5.57 o
   3   2  25        1.24        1.14      5.71 o
   0   3  25       10.83        9.78      6.82 o
   1   3  25       69.83       70.15      4.93 o
   2   3  25       23.24       18.41      6.26 o
   3   3  25       11.26        8.28      5.72 o
   0   4  25        3.37        8.84      6.85 o
   1   4  25        2.67        2.28      4.92 o
   2   4  25       10.46        4.73      6.13 o
   3   4  25        3.88        8.56      8.47 o
   0   5  25       33.36       45.24      8.38 o
   1   5  25       33.03       34.43      5.27 o
   2   5  25        7.48        1.75      6.38 o
   3   5  25       17.02       15.90      8.20 o
   0   6  25        2.64        2.34      7.13 o
   1   6  25       16.31       26.03      5.20 o
   2   6  25        1.50        3.17      6.23 o
   0   7  25        3.49        4.79      7.91 o
   1   7  25        3.31        2.30      4.81 o
   2   7  25        1.45        1.19      7.21 o
   0   8  25        0.20        1.58      5.79 o
   1   8  25        6.33        5.53      7.22 o
   0   0  26        0.23       -0.46     10.04 o
   1   0  26        1.28        4.52      6.16 o
   2   0  26        6.68        6.64     10.16 o
   3   0  26        4.24        5.67      6.71 o
   0   1  26        4.12        0.96      6.84 o
   1   1  26        3.61        4.59      4.84 o
   2   1  26       13.06       16.25      7.68 o
   3   1  26       21.53       21.92      6.42 o
   0   2  26       10.37       11.10      7.02 o
   1   2  26        0.72        3.34      4.81 o
   2   2  26       41.31       50.65      6.79 o
   3   2  26        2.86        7.93      5.70 o
   0   3  26        6.62        3.56      7.56 o
   1   3  26       19.37       23.60      5.36 o
   2   3  26        3.55        4.45      5.42 o
   3   3  26       10.67       23.19      6.96 o
   0   4  26        4.98       11.33      9.10 o
   1   4  26       10.31        6.66      5.11 o
   2   4  26        6.27        3.27      6.77 o
   3   4  26        4.70        8.21      9.09 o
   0   5  26        4.65        4.42      7.27 o
   1   5  26       41.20       40.66      5.31 o
   2   5  26       10.18        9.02      6.84 o
   0   6  26        7.15        5.40      7.31 o
   1   6  26       15.80       12.38      6.88 o
   2   6  26        5.95        5.87      6.14 o
   0   7  26        7.80       12.00      7.72 o
   1   7  26        4.65        4.81      5.23 o
   1   0  27        2.94        4.30      6.72 o
   2   0  27       15.30        7.47     11.28 o
   3   0  27        7.61       17.89     12.22 o
   0   1  27       22.00       24.01      7.28 o
   1   1  27       17.94       22.22      5.24 o
   2   1  27        0.04       -0.10      8.22 o
   3   1  27        0.47        2.15      6.06 o
   0   2  27       28.09       29.34      7.25 o
   1   2  27       22.53       25.84      5.33 o
   2   2  27        7.00        6.90      7.17 o
   3   2  27       13.67       20.80      8.73 o
   0   3  27        3.10        3.24      6.52 o
   1   3  27        2.90        4.69      4.83 o
   2   3  27        8.25       12.92      6.20 o
   0   4  27        3.15        2.80      7.62 o
   1   4  27        0.15       -0.35      5.46 o
   2   4  27       19.49       18.46      6.76 o
   0   5  27       33.93       31.84      8.29 o
   1   5  27        0.09        0.31      6.57 o
   2   5  27        2.44        7.23      6.99 o
   0   6  27        1.88        3.80      8.15 o
   1   6  27       22.49       25.38      7.50 o
   0   0  28       58.71       64.39     11.40 o
   1   0  28        6.13        5.30      7.65 o
   2   0  28        0.37       -5.81     12.32 o
   0   1  28       23.07       35.43      7.57 o
   1   1  28        4.49        4.35      5.17 o
   2   1  28        7.26        6.13      8.10 o
   0   2  28       16.24       21.83      7.59 o
   1   2  28       12.42       15.96      5.15 o
   2   2  28       24.64       24.32      8.55 o
   0   3  28        2.72       -1.66      7.72 o
   1   3  28        7.78        9.07      5.16 o
   2   3  28       16.94        9.67      8.25 o
   0   4  28        0.10        4.42      7.60 o
   1   4  28       13.02        9.24      5.01 o
   0   5  28        4.01        2.78      7.64 o
   1   0  29        2.39       11.04      8.12 o
   0   1  29        8.49        6.89      7.70 o
   1   1  29        7.38        9.75      5.36 o
   0   2  29        6.75        5.58      7.75 o
   1   2  29       12.67       14.76      5.43 o
   0   3  29        1.77       -1.19      8.01 o
   1   3  29       20.33       24.34      5.51 o
 
